# Supplementary material for: Community shelter use in response to two benthic decapod predators in the Long Island Sound
Source: PeerJ. 2016 Jul 27;4:e2265. doi: 10.7717/peerj.2265 (PMC4975000; doi:10.7717/peerj.2265)
Supplement: Supplemental Information 1 — These are the raw field and lab data for the Long Island Sound, with field data in one tab and lab data in the other. [file peerj-04-2265-s001.xlsx]

## Sheet: Field Data
Season	Deployment Date	Date designation	Tube type	Depth	Tube #	Treatment Species	Treatment Sex	Carcinus maenas	Hemigrapsus sanguineus	Other crab	# individuals of other species:	Pagurus spp.	Nucella LAPILLUS OR Urosalpinx cirerea	Myoxocephalus aenaeus	Gobiosoma ginsburgi	Palaemontes spp	Crangon septemspinosa	Cancer irroratus	Panopeus herbstii	Dyspanopeus sayi	Panopeus spp. ambiguous	Xanthid crab	Mud Crabs total	Asterias forbesi	Pholis gunnellus	Anguilla rostrata	Littorina littorea	Tautogolabrus adspersus	Notes
Winter	2009-01-26	1	Large	Subtidal	1	H. sanguineus	M	0	0	0	0	0	0	0	0	0	0	0	0	0	0	0	0	0	0	0	X	0
Winter	2009-01-26	1	Large	Subtidal	2	H. sanguineus	M	0	0	0	0	0	0	0	0	0	0	0	0	0	0	0	0	0	0	0	X	0
Winter	2009-01-26	1	Large	Subtidal	3	No Crab	-	0	0	0	0	0	0	0	0	0	0	0	0	0	0	0	0	0	0	0	X	0
Winter	2009-01-26	1	Large	Subtidal	4	H. sanguineus	F	0	0	0	0	0	0	0	0	0	0	0	0	0	0	0	0	0	0	0	X	0
Winter	2009-01-26	1	Large	Subtidal	5	No Crab	-	1	0	0	0	0	0	0	0	0	0	0	0	0	0	0	0	0	0	0	X	0
Winter	2009-01-26	1	Large	Subtidal	6	No Crab	-	0	0	0	0	0	0	0	0	0	0	0	0	0	0	0	0	0	0	0	X	0
Winter	2009-01-26	1	Large	Subtidal	7	No Crab	-	0	0	0	2	0	1	0	1	0	0	0	0	0	0	0	0	0	0	0	X	0
Winter	2009-01-26	1	Large	Subtidal	8	H. sanguineus	M	0	0	0	0	0	0	0	0	0	0	0	0	0	0	0	0	0	0	0	X	0
Winter	2009-01-26	1	Large	Subtidal	9	No Crab	-	0	0	0	0	0	0	0	0	0	0	0	0	0	0	0	0	0	0	0	X	0
Winter	2009-01-26	1	Large	Subtidal	10	H. sanguineus	M	1	0	0	0	0	0	0	0	0	0	0	0	0	0	0	0	0	0	0	X	0
Winter	2009-01-26	1	Large	Subtidal	11	H. sanguineus	F	0	0	0	0	0	0	0	0	0	0	0	0	0	0	0	0	0	0	0	X	0
Winter	2009-01-26	1	Large	Subtidal	12	No Crab	-	1	0	0	0	0	0	0	0	0	0	0	0	0	0	0	0	0	0	0	X	0
Winter	2009-01-26	1	Large	Subtidal	13	H. sanguineus	M	0	0	0	0	0	0	0	0	0	0	0	0	0	0	0	0	0	0	0	X	0
Winter	2009-01-26	1	Large	Subtidal	14	No Crab	-	0	0	0	0	0	0	0	0	0	0	0	0	0	0	0	0	0	0	0	X	0
Winter	2009-01-26	1	Large	Subtidal	15	No Crab	-	0	0	0	0	0	0	0	0	0	0	0	0	0	0	0	0	0	0	0	X	0
Winter	2009-01-26	1	Large	Subtidal	16	H. sanguineus	F	0	0	0	0	0	0	0	0	0	0	0	0	0	0	0	0	0	0	0	X	0
Winter	2009-01-26	1	Large	Subtidal	17	H. sanguineus	F	0	0	0	1	0	0	0	0	1	0	0	0	0	0	0	0	0	0	0	X	0
Winter	2009-01-26	1	Large	Subtidal	18	H. sanguineus	M	0	0	0	0	0	0	0	0	0	0	0	0	0	0	0	0	0	0	0	X	0
Winter	2009-01-26	1	Large	Subtidal	19	H. sanguineus	F	0	0	0	0	0	0	0	0	0	0	0	0	0	0	0	0	0	0	0	X	0
Winter	2009-01-26	1	Large	Subtidal	20	H. sanguineus	M	1	0	0	0	0	0	0	0	0	0	0	0	0	0	0	0	0	0	0	X	0
Winter	2009-01-27	2	Large	Subtidal	21	H. sanguineus	M	1	0	0	0	0	0	0	0	0	0	0	0	0	0	0	0	0	0	0	X	0
Winter	2009-01-27	2	Large	Subtidal	22	H. sanguineus	F	0	0	0	0	0	0	0	0	0	0	0	0	0	0	0	0	0	0	0	X	0
Winter	2009-01-27	2	Large	Subtidal	23	H. sanguineus	M	0	0	0	1	0	0	0	0	1	0	0	0	0	0	0	0	0	0	0	X	0
Winter	2009-01-27	2	Large	Subtidal	24	H. sanguineus	F	0	0	0	0	0	0	0	0	0	0	0	0	0	0	0	0	0	0	0	X	0
Winter	2009-01-27	2	Large	Subtidal	25	H. sanguineus	F	0	0	0	0	0	0	0	0	0	0	0	0	0	0	0	0	0	0	0	X	0
Winter	2009-01-27	2	Large	Subtidal	26	No Crab	-	0	0	0	0	0	0	0	0	0	0	0	0	0	0	0	0	0	0	0	X	0
Winter	2009-01-27	2	Large	Subtidal	27	H. sanguineus	M	0	0	0	0	0	0	0	0	0	0	0	0	0	0	0	0	0	0	0	X	0
Winter	2009-01-27	2	Large	Subtidal	28	No Crab	-	1	0	0	0	0	0	0	0	0	0	0	0	0	0	0	0	0	0	0	X	0
Winter	2009-01-27	2	Large	Subtidal	29	H. sanguineus	M	0	0	0	0	0	0	0	0	0	0	0	0	0	0	0	0	0	0	0	X	0
Winter	2009-01-27	2	Large	Subtidal	30	No Crab	-	0	0	0	0	0	0	0	0	0	0	0	0	0	0	0	0	0	0	0	X	0
Winter	2009-01-27	2	Large	Subtidal	31	No Crab	-	0	0	0	0	0	0	0	0	0	0	0	0	0	0	0	0	0	0	0	X	0
Winter	2009-01-27	2	Large	Subtidal	32	H. sanguineus	M	0	0	0	0	0	0	0	0	0	0	0	0	0	0	0	0	0	0	0	X	0
Winter	2009-01-27	2	Large	Subtidal	33	No Crab	-	0	0	0	1	0	0	0	0	1	0	0	0	0	0	0	0	0	0	0	X	0
Winter	2009-01-27	2	Large	Subtidal	34	No Crab	-	0	0	0	0	0	0	0	0	0	0	0	0	0	0	0	0	0	0	0	X	0
Winter	2009-01-27	2	Large	Subtidal	35	H. sanguineus	M	0	0	0	0	0	0	0	0	0	0	0	0	0	0	0	0	0	0	0	X	0
Winter	2009-01-27	2	Large	Subtidal	36	No Crab	-	2	0	0	0	0	0	0	0	0	0	0	0	0	0	0	0	0	0	0	X	0
Winter	2009-01-27	2	Large	Subtidal	37	H. sanguineus	M	0	0	0	0	0	0	0	0	0	0	0	0	0	0	0	0	0	0	0	X	0
Winter	2009-01-27	2	Large	Subtidal	38	H. sanguineus	F	2	0	0	0	0	0	0	0	0	0	0	0	0	0	0	0	0	0	0	X	0
Winter	2009-01-27	2	Large	Subtidal	39	No Crab	-	1	0	0	0	0	0	0	0	0	0	0	0	0	0	0	0	0	0	0	X	0
Winter	2009-01-27	2	Large	Subtidal	40	H. sanguineus	M	0	0	0	0	0	0	0	0	0	0	0	0	0	0	0	0	0	0	0	X	0
Winter	2009-01-28	3	Large	Subtidal	1	No Crab	-	0	0	0	0	0	0	0	0	0	0	0	0	0	0	0	0	0	0	0	X	0
Winter	2009-01-28	3	Large	Subtidal	2	H. sanguineus	M	0	0	0	0	0	0	0	0	0	0	0	0	0	0	0	0	0	0	0	X	0
Winter	2009-01-28	3	Large	Subtidal	3	H. sanguineus	F	0	0	0	0	0	0	0	0	0	0	0	0	0	0	0	0	0	0	0	X	0
Winter	2009-01-28	3	Large	Subtidal	4	No Crab	-	0	0	0	0	0	0	0	0	0	0	0	0	0	0	0	0	0	0	0	X	0
Winter	2009-01-28	3	Large	Subtidal	5	H. sanguineus	M	0	0	0	0	0	0	0	0	0	0	0	0	0	0	0	0	0	0	0	X	0
Winter	2009-01-28	3	Large	Subtidal	6	H. sanguineus	M	0	0	0	0	0	0	0	0	0	0	0	0	0	0	0	0	0	0	0	X	0
Winter	2009-01-28	3	Large	Subtidal	7	H. sanguineus	F	0	0	0	0	0	0	0	0	0	0	0	0	0	0	0	0	0	0	0	X	0
Winter	2009-01-28	3	Large	Subtidal	8	No Crab	-	0	0	0	0	0	0	0	0	0	0	0	0	0	0	0	0	0	0	0	X	0
Winter	2009-01-28	3	Large	Subtidal	9	No Crab	-	0	0	0	0	0	0	0	0	0	0	0	0	0	0	0	0	0	0	0	X	0
Winter	2009-01-28	3	Large	Subtidal	10	H. sanguineus	F	0	0	0	0	0	0	0	0	0	0	0	0	0	0	0	0	0	0	0	X	0
Winter	2009-01-28	3	Large	Subtidal	11	No Crab	-	0	0	0	0	0	0	0	0	0	0	0	0	0	0	0	0	0	0	0	X	0
Winter	2009-01-28	3	Large	Subtidal	12	H. sanguineus	F	0	0	0	0	0	0	0	0	0	0	0	0	0	0	0	0	0	0	0	X	0
Winter	2009-01-28	3	Large	Subtidal	13	H. sanguineus	M	0	0	0	1	0	0	1	0	0	0	0	0	0	0	0	0	0	0	0	X	0
Winter	2009-01-28	3	Large	Subtidal	14	H. sanguineus	F	0	0	0	0	0	0	0	0	0	0	0	0	0	0	0	0	0	0	0	X	0
Winter	2009-01-28	3	Large	Subtidal	15	H. sanguineus	F	0	0	0	0	0	0	0	0	0	0	0	0	0	0	0	0	0	0	0	X	0
Winter	2009-01-28	3	Large	Subtidal	16	H. sanguineus	M	0	0	0	0	0	0	0	0	0	0	0	0	0	0	0	0	0	0	0	X	0
Winter	2009-01-28	3	Large	Subtidal	17	No Crab	-	0	0	0	0	0	0	0	0	0	0	0	0	0	0	0	0	0	0	0	X	0
Winter	2009-01-28	3	Large	Subtidal	18	No Crab	-	0	0	0	0	0	0	0	0	0	0	0	0	0	0	0	0	0	0	0	X	0
Winter	2009-01-28	3	Large	Subtidal	19	H. sanguineus	F	0	0	0	1	0	0	0	0	1	0	0	0	0	0	0	0	0	0	0	X	0
Winter	2009-01-28	3	Large	Subtidal	20	H. sanguineus	M	0	0	0	0	0	0	0	0	0	0	0	0	0	0	0	0	0	0	0	X	0
Winter	2009-01-29	4	Large	Subtidal	21	No Crab	-	0	0	0	1	0	0	0	0	0	1	0	0	0	0	0	0	0	0	0	X	0
Winter	2009-01-29	4	Large	Subtidal	22	H. sanguineus	M	1	0	0	0	0	0	0	0	0	0	0	0	0	0	0	0	0	0	0	X	0
Winter	2009-01-29	4	Large	Subtidal	23	H. sanguineus	F	0	0	0	0	0	0	0	0	0	0	0	0	0	0	0	0	0	0	0	X	0
Winter	2009-01-29	4	Large	Subtidal	24	H. sanguineus	F	0	0	0	0	0	0	0	0	0	0	0	0	0	0	0	0	0	0	0	X	0
Winter	2009-01-29	4	Large	Subtidal	25	H. sanguineus	F	0	0	0	0	0	0	0	0	0	0	0	0	0	0	0	0	0	0	0	X	0
Winter	2009-01-29	4	Large	Subtidal	26	H. sanguineus	M	0	0	0	0	0	0	0	0	0	0	0	0	0	0	0	0	0	0	0	X	0
Winter	2009-01-29	4	Large	Subtidal	27	No Crab	-	0	1	0	0	0	0	0	0	0	0	0	0	0	0	0	0	0	0	0	X	0
Winter	2009-01-29	4	Large	Subtidal	28	H. sanguineus	M	0	0	0	0	0	0	0	0	0	0	0	0	0	0	0	0	0	0	0	X	0
Winter	2009-01-29	4	Large	Subtidal	29	No Crab	-	0	1	0	0	0	0	0	0	0	0	0	0	0	0	0	0	0	0	0	X	0
Winter	2009-01-29	4	Large	Subtidal	30	H. sanguineus	F	0	0	0	0	0	0	0	0	0	0	0	0	0	0	0	0	0	0	0	X	0
Winter	2009-01-29	4	Large	Subtidal	31	H. sanguineus	F	0	0	0	0	0	0	0	0	0	0	0	0	0	0	0	0	0	0	0	X	0
Winter	2009-01-29	4	Large	Subtidal	32	H. sanguineus	F	0	0	0	0	0	0	0	0	0	0	0	0	0	0	0	0	0	0	0	X	0
Winter	2009-01-29	4	Large	Subtidal	33	H. sanguineus	M	0	0	0	0	0	0	0	0	0	0	0	0	0	0	0	0	0	0	0	X	0
Winter	2009-01-29	4	Large	Subtidal	34	H. sanguineus	M	0	0	0	1	0	0	0	1	0	0	0	0	0	0	0	0	0	0	0	X	0
Winter	2009-01-29	4	Large	Subtidal	35	No Crab	-	0	0	0	0	0	0	0	0	0	0	0	0	0	0	0	0	0	0	0	X	0
Winter	2009-01-29	4	Large	Subtidal	36	H. sanguineus	M	0	0	0	0	0	0	0	0	0	0	0	0	0	0	0	0	0	0	0	X	0
Winter	2009-01-29	4	Large	Subtidal	37	H. sanguineus	F	0	0	0	0	0	0	0	0	0	0	0	0	0	0	0	0	0	0	0	X	0
Winter	2009-01-29	4	Large	Subtidal	38	No Crab	-	0	0	0	0	0	0	0	0	0	0	0	0	0	0	0	0	0	0	0	X	0
Winter	2009-01-29	4	Large	Subtidal	39	H. sanguineus	F	0	0	0	0	0	0	0	0	0	0	0	0	0	0	0	0	0	0	0	X	0
Winter	2009-01-29	4	Large	Subtidal	40	H. sanguineus	F	0	0	0	0	0	0	0	0	0	0	0	0	0	0	0	0	0	0	0	X	0
Winter	2009-01-30	5	Large	Subtidal	1	H. sanguineus	M	0	0	0	0	0	0	0	0	0	0	0	0	0	0	0	0	0	0	0	X	0
Winter	2009-01-30	5	Large	Subtidal	2	H. sanguineus	M	0	0	0	0	0	0	0	0	0	0	0	0	0	0	0	0	0	0	0	X	0
Winter	2009-01-30	5	Large	Subtidal	3	H. sanguineus	F	0	0	0	0	0	0	0	0	0	0	0	0	0	0	0	0	0	0	0	X	0
Winter	2009-01-30	5	Large	Subtidal	4	No Crab	-	0	0	0	0	0	0	0	0	0	0	0	0	0	0	0	0	0	0	0	X	0
Winter	2009-01-30	5	Large	Subtidal	5	H. sanguineus	F	0	0	0	0	0	0	0	0	0	0	0	0	0	0	0	0	0	0	0	X	0
Winter	2009-01-30	5	Large	Subtidal	6	H. sanguineus	F	0	0	0	0	0	0	0	0	0	0	0	0	0	0	0	0	0	0	0	X	0
Winter	2009-01-30	5	Large	Subtidal	7	H. sanguineus	M	0	0	0	0	0	0	0	0	0	0	0	0	0	0	0	0	0	0	0	X	0
Winter	2009-01-30	5	Large	Subtidal	8	H. sanguineus	F	0	0	0	0	0	0	0	0	0	0	0	0	0	0	0	0	0	0	0	X	0
Winter	2009-01-30	5	Large	Subtidal	9	H. sanguineus	F	0	0	0	0	0	0	0	0	0	0	0	0	0	0	0	0	0	0	0	X	0
Winter	2009-01-30	5	Large	Subtidal	10	H. sanguineus	F	0	0	0	0	0	0	0	0	0	0	0	0	0	0	0	0	0	0	0	X	0
Winter	2009-01-30	5	Large	Subtidal	11	H. sanguineus	F	0	0	0	0	0	0	0	0	0	0	0	0	0	0	0	0	0	0	0	X	0
Winter	2009-01-30	5	Large	Subtidal	12	H. sanguineus	M	0	0	0	0	0	0	0	0	0	0	0	0	0	0	0	0	0	0	0	X	0
Winter	2009-01-30	5	Large	Subtidal	13	H. sanguineus	M	0	0	0	0	0	0	0	0	0	0	0	0	0	0	0	0	0	0	0	X	0
Winter	2009-01-30	5	Large	Subtidal	14	H. sanguineus	M	0	0	0	0	0	0	0	0	0	0	0	0	0	0	0	0	0	0	0	X	0
Winter	2009-01-30	5	Large	Subtidal	15	H. sanguineus	M	0	0	0	0	0	0	0	0	0	0	0	0	0	0	0	0	0	0	0	X	0
Winter	2009-01-30	5	Large	Subtidal	16	No Crab	-	0	0	0	0	0	0	0	0	0	0	0	0	0	0	0	0	0	0	0	X	0
Winter	2009-01-30	5	Large	Subtidal	17	H. sanguineus	M	0	0	0	0	0	0	0	0	0	0	0	0	0	0	0	0	0	0	0	X	0
Winter	2009-01-30	5	Large	Subtidal	18	No Crab	-	0	0	0	0	0	0	0	0	0	0	0	0	0	0	0	0	0	0	0	X	0
Winter	2009-01-30	5	Large	Subtidal	19	H. sanguineus	F	0	0	0	0	0	0	0	0	0	0	0	0	0	0	0	0	0	0	0	X	0
Winter	2009-01-30	5	Large	Subtidal	20	H. sanguineus	M	0	0	0	0	0	0	0	0	0	0	0	0	0	0	0	0	0	0	0	X	0
Winter	2009-01-31	6	Large	Subtidal	21	H. sanguineus	M	0	0	0	0	0	0	0	0	0	0	0	0	0	0	0	0	0	0	0	X	0
Winter	2009-01-31	6	Large	Subtidal	22	No Crab	-	0	0	0	0	0	0	0	0	0	0	0	0	0	0	0	0	0	0	0	X	0
Winter	2009-01-31	6	Large	Subtidal	23	H. sanguineus	F	0	0	0	0	0	0	0	0	0	0	0	0	0	0	0	0	0	0	0	X	0
Winter	2009-01-31	6	Large	Subtidal	24	H. sanguineus	F	0	0	0	0	0	0	0	0	0	0	0	0	0	0	0	0	0	0	0	X	0
Winter	2009-01-31	6	Large	Subtidal	25	H. sanguineus	F	0	0	0	0	0	0	0	0	0	0	0	0	0	0	0	0	0	0	0	X	0
Winter	2009-01-31	6	Large	Subtidal	26	H. sanguineus	F	0	0	0	0	0	0	0	0	0	0	0	0	0	0	0	0	0	0	0	X	0
Winter	2009-01-31	6	Large	Subtidal	27	H. sanguineus	F	0	0	0	0	0	0	0	0	0	0	0	0	0	0	0	0	0	0	0	X	0
Winter	2009-01-31	6	Large	Subtidal	28	No Crab	-	0	0	0	0	0	0	0	0	0	0	0	0	0	0	0	0	0	0	0	X	0
Winter	2009-01-31	6	Large	Subtidal	29	H. sanguineus	F	0	0	0	0	0	0	0	0	0	0	0	0	0	0	0	0	0	0	0	X	0
Winter	2009-01-31	6	Large	Subtidal	30	H. sanguineus	F	0	0	0	1	0	0	0	0	1	0	0	0	0	0	0	0	0	0	0	X	0
Winter	2009-01-31	6	Large	Subtidal	31	H. sanguineus	F	0	0	0	0	0	0	0	0	0	0	0	0	0	0	0	0	0	0	0	X	0
Winter	2009-01-31	6	Large	Subtidal	32	H. sanguineus	M	0	0	0	0	0	0	0	0	0	0	0	0	0	0	0	0	0	0	0	X	0
Winter	2009-01-31	6	Large	Subtidal	33	No Crab	-	0	0	0	0	0	0	0	0	0	0	0	0	0	0	0	0	0	0	0	X	0
Winter	2009-01-31	6	Large	Subtidal	34	H. sanguineus	M	0	0	1	0	1	0	0	0	0	0	0	0	0	0	0	0	0	0	0	X	0
Winter	2009-01-31	6	Large	Subtidal	35	No Crab	-	0	0	0	1	0	0	0	0	0	1	0	0	0	0	0	0	0	0	0	X	0
Winter	2009-01-31	6	Large	Subtidal	36	No Crab	-	0	0	0	0	0	0	0	0	0	0	0	0	0	0	0	0	0	0	0	X	0
Winter	2009-01-31	6	Large	Subtidal	37	H. sanguineus	M	0	0	0	0	0	0	0	0	0	0	0	0	0	0	0	0	0	0	0	X	0
Winter	2009-01-31	6	Large	Subtidal	38	H. sanguineus	F	0	0	0	0	0	0	0	0	0	0	0	0	0	0	0	0	0	0	0	X	0
Winter	2009-01-31	6	Large	Subtidal	39	No Crab	-	0	0	0	0	0	0	0	0	0	0	0	0	0	0	0	0	0	0	0	X	0
Winter	2009-01-31	6	Large	Subtidal	40	No Crab	-	0	0	0	0	0	0	0	0	0	0	0	0	0	0	0	0	0	0	0	X	0
Winter	2009-02-01	7	Large	Subtidal	1	H. sanguineus	F	0	0	0	0	0	0	0	0	0	0	0	0	0	0	0	0	0	0	0	X	0
Winter	2009-02-01	7	Large	Subtidal	2	H. sanguineus	F	0	0	0	0	0	0	0	0	0	0	0	0	0	0	0	0	0	0	0	X	0
Winter	2009-02-01	7	Large	Subtidal	3	No Crab	-	0	0	0	0	0	0	0	0	0	0	0	0	0	0	0	0	0	0	0	X	0
Winter	2009-02-01	7	Large	Subtidal	4	No Crab	-	0	0	0	0	0	0	0	0	0	0	0	0	0	0	0	0	0	0	0	X	0
Winter	2009-02-01	7	Large	Subtidal	5	H. sanguineus	F	1	0	0	0	0	0	0	0	0	0	0	0	0	0	0	0	0	0	0	X	0
Winter	2009-02-01	7	Large	Subtidal	6	H. sanguineus	F	0	0	1	0	0	0	0	0	0	0	1	0	0	0	0	0	0	0	0	X	0
Winter	2009-02-01	7	Large	Subtidal	7	No Crab	-	0	0	0	0	0	0	0	0	0	0	0	0	0	0	0	0	0	0	0	X	0
Winter	2009-02-01	7	Large	Subtidal	8	H. sanguineus	M	0	0	0	0	0	0	0	0	0	0	0	0	0	0	0	0	0	0	0	X	0
Winter	2009-02-01	7	Large	Subtidal	9	No Crab	-	0	0	0	0	0	0	0	0	0	0	0	0	0	0	0	0	0	0	0	X	0
Winter	2009-02-01	7	Large	Subtidal	10	H. sanguineus	F	0	0	0	0	0	0	0	0	0	0	0	0	0	0	0	0	0	0	0	X	0
Winter	2009-02-01	7	Large	Subtidal	11	H. sanguineus	M	0	0	0	0	0	0	0	0	0	0	0	0	0	0	0	0	0	0	0	X	0
Winter	2009-02-01	7	Large	Subtidal	12	No Crab	-	0	0	0	0	0	0	0	0	0	0	0	0	0	0	0	0	0	0	0	X	0
Winter	2009-02-01	7	Large	Subtidal	13	H. sanguineus	M	0	0	0	0	0	0	0	0	0	0	0	0	0	0	0	0	0	0	0	X	0
Winter	2009-02-01	7	Large	Subtidal	14	H. sanguineus	F	1	0	0	0	0	0	0	0	0	0	0	0	0	0	0	0	0	0	0	X	0
Winter	2009-02-01	7	Large	Subtidal	15	H. sanguineus	F	0	0	0	0	0	0	0	0	0	0	0	0	0	0	0	0	0	0	0	X	0
Winter	2009-02-01	7	Large	Subtidal	16	No Crab	-	1	0	0	0	0	0	0	0	0	0	0	0	0	0	0	0	0	0	0	X	0
Winter	2009-02-01	7	Large	Subtidal	17	H. sanguineus	F	0	0	0	0	0	0	0	0	0	0	0	0	0	0	0	0	0	0	0	X	0
Winter	2009-02-01	7	Large	Subtidal	18	No Crab	-	0	0	0	0	0	0	0	0	0	0	0	0	0	0	0	0	0	0	0	X	0
Winter	2009-02-01	7	Large	Subtidal	19	H. sanguineus	M	0	0	0	0	0	0	0	0	0	0	0	0	0	0	0	0	0	0	0	X	0
Winter	2009-02-01	7	Large	Subtidal	20	H. sanguineus	M	0	0	0	0	0	0	0	0	0	0	0	0	0	0	0	0	0	0	0	X	0
Winter	2009-02-02	8	Large	Subtidal	21	H. sanguineus	F	0	0	0	0	0	0	0	0	0	0	0	0	0	0	0	0	0	0	0	X	0
Winter	2009-02-02	8	Large	Subtidal	22	No Crab	-	0	0	0	0	0	0	0	0	0	0	0	0	0	0	0	0	0	0	0	X	0
Winter	2009-02-02	8	Large	Subtidal	23	No Crab	-	0	0	1	0	1	0	0	0	0	0	0	0	0	0	0	0	0	0	0	X	0
Winter	2009-02-02	8	Large	Subtidal	24	H. sanguineus	F	2	0	0	0	0	0	0	0	0	0	0	0	0	0	0	0	0	0	0	X	0
Winter	2009-02-02	8	Large	Subtidal	25	No Crab	-	0	0	0	0	0	0	0	0	0	0	0	0	0	0	0	0	0	0	0	X	0
Winter	2009-02-02	8	Large	Subtidal	26	No Crab	-	0	0	0	0	0	0	0	0	0	0	0	0	0	0	0	0	0	0	0	X	0
Winter	2009-02-02	8	Large	Subtidal	27	No Crab	-	0	0	0	0	0	0	0	0	0	0	0	0	0	0	0	0	0	0	0	X	0
Winter	2009-02-02	8	Large	Subtidal	28	No Crab	-	1	0	0	0	0	0	0	0	0	0	0	0	0	0	0	0	0	0	0	X	0
Winter	2009-02-02	8	Large	Subtidal	29	No Crab	-	1	0	0	0	0	0	0	0	0	0	0	0	0	0	0	0	0	0	0	X	0
Winter	2009-02-02	8	Large	Subtidal	30	H. sanguineus	M	0	0	0	0	0	0	0	0	0	0	0	0	0	0	0	0	0	0	0	X	0
Winter	2009-02-02	8	Large	Subtidal	31	H. sanguineus	M	1	0	0	0	0	0	0	0	0	0	0	0	0	0	0	0	0	0	0	X	0
Winter	2009-02-02	8	Large	Subtidal	32	No Crab	-	0	0	0	0	0	0	0	0	0	0	0	0	0	0	0	0	0	0	0	X	0
Winter	2009-02-02	8	Large	Subtidal	33	H. sanguineus	F	2	0	0	0	0	0	0	0	0	0	0	0	0	0	0	0	0	0	0	X	0
Winter	2009-02-02	8	Large	Subtidal	34	H. sanguineus	M	0	0	1	0	1	0	0	0	0	0	0	0	0	0	0	0	0	0	0	X	0
Winter	2009-02-02	8	Large	Subtidal	35	H. sanguineus	F	0	0	0	0	0	0	0	0	0	0	0	0	0	0	0	0	0	0	0	X	0
Winter	2009-02-02	8	Large	Subtidal	36	H. sanguineus	M	0	0	0	0	0	0	0	0	0	0	0	0	0	0	0	0	0	0	0	X	0
Winter	2009-02-02	8	Large	Subtidal	37	H. sanguineus	M	0	0	0	1	0	0	0	0	0	1	0	0	0	0	0	0	0	0	0	X	0
Winter	2009-02-02	8	Large	Subtidal	38	No Crab	-	0	0	0	0	0	0	0	0	0	0	0	0	0	0	0	0	0	0	0	X	0
Winter	2009-02-02	8	Large	Subtidal	39	H. sanguineus	F	0	0	0	0	0	0	0	0	0	0	0	0	0	0	0	0	0	0	0	X	0
Winter	2009-02-02	8	Large	Subtidal	40	No Crab	-	0	0	0	0	0	0	0	0	0	0	0	0	0	0	0	0	0	0	0	X	0
Winter	2009-02-03	9	Large	Subtidal	1	H. sanguineus	M	0	0	0	0	0	0	0	0	0	0	0	0	0	0	0	0	0	0	0	X	0
Winter	2009-02-03	9	Large	Subtidal	2	No Crab	-	0	0	0	0	0	0	0	0	0	0	0	0	0	0	0	0	0	0	0	X	0
Winter	2009-02-03	9	Large	Subtidal	3	H. sanguineus	F	0	0	1	0	1	0	0	0	0	0	0	0	0	0	0	0	0	0	0	X	0
Winter	2009-02-03	9	Large	Subtidal	4	H. sanguineus	M	0	0	0	0	0	0	0	0	0	0	0	0	0	0	0	0	0	0	0	X	0
Winter	2009-02-03	9	Large	Subtidal	5	H. sanguineus	M	0	0	0	1	0	0	0	0	0	1	0	0	0	0	0	0	0	0	0	X	0
Winter	2009-02-03	9	Large	Subtidal	6	H. sanguineus	M	0	0	0	0	0	0	0	0	0	0	0	0	0	0	0	0	0	0	0	X	0
Winter	2009-02-03	9	Large	Subtidal	7	No Crab	-	0	0	0	0	0	0	0	0	0	0	0	0	0	0	0	0	0	0	0	X	0
Winter	2009-02-03	9	Large	Subtidal	8	No Crab	-	0	0	0	1	0	0	0	0	1	0	0	0	0	0	0	0	0	0	0	X	0
Winter	2009-02-03	9	Large	Subtidal	9	H. sanguineus	M	1	0	0	0	0	0	0	0	0	0	0	0	0	0	0	0	0	0	0	X	0
Winter	2009-02-03	9	Large	Subtidal	10	H. sanguineus	M	0	0	0	0	0	0	0	0	0	0	0	0	0	0	0	0	0	0	0	X	0
Winter	2009-02-03	9	Large	Subtidal	11	H. sanguineus	F	0	0	0	0	0	0	0	0	0	0	0	0	0	0	0	0	0	0	0	X	0
Winter	2009-02-03	9	Large	Subtidal	12	No Crab	-	0	0	0	0	0	0	0	0	0	0	0	0	0	0	0	0	0	0	0	X	0
Winter	2009-02-03	9	Large	Subtidal	13	No Crab	-	0	0	0	0	0	0	0	0	0	0	0	0	0	0	0	0	0	0	0	X	0
Winter	2009-02-03	9	Large	Subtidal	14	H. sanguineus	M	0	0	0	0	0	0	0	0	0	0	0	0	0	0	0	0	0	0	0	X	0
Winter	2009-02-03	9	Large	Subtidal	15	H. sanguineus	M	0	0	0	0	0	0	0	0	0	0	0	0	0	0	0	0	0	0	0	X	0
Winter	2009-02-03	9	Large	Subtidal	16	H. sanguineus	F	0	0	0	0	0	0	0	0	0	0	0	0	0	0	0	0	0	0	0	X	0
Winter	2009-02-03	9	Large	Subtidal	17	No Crab	-	0	0	0	0	0	0	0	0	0	0	0	0	0	0	0	0	0	0	0	X	0
Winter	2009-02-03	9	Large	Subtidal	18	H. sanguineus	M	0	0	0	0	0	0	0	0	0	0	0	0	0	0	0	0	0	0	0	X	0
Winter	2009-02-03	9	Large	Subtidal	19	H. sanguineus	F	0	0	0	0	0	0	0	0	0	0	0	0	0	0	0	0	0	0	0	X	0
Winter	2009-02-03	9	Large	Subtidal	20	H. sanguineus	F	0	0	0	0	0	0	0	0	0	0	0	0	0	0	0	0	0	0	0	X	0
Winter	2009-02-03	9	Large	Subtidal	41	H. sanguineus	M	0	0	0	0	0	0	0	0	0	0	0	0	0	0	0	0	0	0	0	X	0
Spring	2009-03-30	10	Large	Subtidal	1	H. sanguineus	M	0	0	0	1	0	0	0	1	0	0	0	0	0	0	0	0	0	0	0	X	0
Spring	2009-03-30	10	Large	Subtidal	2	H. sanguineus	M	0	0	1	0	1	0	0	0	0	0	0	0	0	0	0	0	0	0	0	X	0
Spring	2009-03-30	10	Large	Subtidal	3	No Crab	-	0	0	0	2	0	0	0	2	0	0	0	0	0	0	0	0	0	0	0	X	0
Spring	2009-03-30	10	Large	Subtidal	4	H. sanguineus	M	0	0	0	1	0	0	0	1	0	0	0	0	0	0	0	0	0	0	0	X	0
Spring	2009-03-30	10	Large	Subtidal	5	H. sanguineus	M	0	0	7	1	6	0	0	1	0	0	0	0	0	1	0	1	0	0	0	X	0
Spring	2009-03-30	10	Large	Subtidal	6	H. sanguineus	M	0	0	4	0	3	0	0	0	0	0	0	1	0	0	0	1	0	0	0	X	0
Spring	2009-03-30	10	Large	Subtidal	7	H. sanguineus	F	1	0	0	1	0	0	0	1	0	0	0	0	0	0	0	0	0	0	0	X	0
Spring	2009-03-30	10	Large	Subtidal	8	H. sanguineus	F	1	0	3	2	3	0	0	2	0	0	0	0	0	0	0	0	0	0	0	X	0
Spring	2009-03-30	10	Large	Subtidal	9	H. sanguineus	M	1	0	0	0	0	0	0	0	0	0	0	0	0	0	0	0	0	0	0	X	0
Spring	2009-03-30	10	Large	Subtidal	10	No Crab	-	0	0	1	0	1	0	0	0	0	0	0	0	0	0	0	0	0	0	0	X	0
Spring	2009-03-30	10	Large	Subtidal	11	H. sanguineus	F	0	0	1	1	0	0	0	1	0	0	0	1	0	0	0	1	0	0	0	X	0
Spring	2009-03-30	10	Large	Subtidal	12	H. sanguineus	M	2	0	1	0	1	0	0	0	0	0	0	0	0	0	0	0	0	0	0	X	0
Spring	2009-03-30	10	Large	Subtidal	13	H. sanguineus	M	0	0	0	2	0	0	0	2	0	0	0	0	0	0	0	0	0	0	0	X	0
Spring	2009-03-30	10	Large	Subtidal	14	H. sanguineus	F	1	0	3	0	3	0	0	0	0	0	0	0	0	0	0	0	0	0	0	X	0
Spring	2009-03-30	10	Large	Subtidal	15	H. sanguineus	F	0	0	0	0	0	0	0	0	0	0	0	0	0	0	0	0	0	0	0	X	0
Spring	2009-03-30	10	Large	Subtidal	16	H. sanguineus	M	1	0	0	1	0	0	0	1	0	0	0	0	0	0	0	0	0	0	0	X	0
Spring	2009-03-30	10	Large	Subtidal	17	H. sanguineus	M	0	0	0	1	0	0	0	1	0	0	0	0	0	0	0	0	0	0	0	X	0
Spring	2009-03-30	10	Large	Subtidal	18	No Crab	-	2	0	0	2	0	0	0	1	1	0	0	0	0	0	0	0	0	0	0	X	0
Spring	2009-03-30	10	Large	Subtidal	19	H. sanguineus	F	1	0	0	0	0	0	0	0	0	0	0	0	0	0	0	0	0	0	0	X	0
Spring	2009-03-30	10	Large	Subtidal	20	No Crab	-	1	0	3	0	3	0	0	0	0	0	0	0	0	0	0	0	0	0	0	X	0
Spring	2009-03-31	11	Large	Subtidal	21	H. sanguineus	F	0	0	0	0	0	0	0	0	0	0	0	0	0	0	0	0	0	0	0	X	0
Spring	2009-03-31	11	Large	Subtidal	22	H. sanguineus	F	1	0	1	0	1	0	0	0	0	0	0	0	0	0	0	0	0	0	0	X	0
Spring	2009-03-31	11	Large	Subtidal	23	H. sanguineus	M	0	0	0	0	0	0	0	0	0	0	0	0	0	0	0	0	0	0	0	X	0
Spring	2009-03-31	11	Large	Subtidal	24	No Crab	-	0	0	1	1	1	0	0	1	0	0	0	0	0	0	0	0	0	0	0	X	0
Spring	2009-03-31	11	Large	Subtidal	25	H. sanguineus	M	0	0	0	0	0	0	0	0	0	0	0	0	0	0	0	0	0	0	0	X	0
Spring	2009-03-31	11	Large	Subtidal	26	No Crab	-	1	0	5	0	5	0	0	0	0	0	0	0	0	0	0	0	0	0	0	X	0
Spring	2009-03-31	11	Large	Subtidal	27	No Crab	-	0	0	4	0	4	0	0	0	0	0	0	0	0	0	0	0	0	0	0	X	0
Spring	2009-03-31	11	Large	Subtidal	28	No Crab	-	0	0	2	0	2	0	0	0	0	0	0	0	0	0	0	0	0	0	0	X	0
Spring	2009-03-31	11	Large	Subtidal	29	H. sanguineus	F	1	0	0	0	0	0	0	0	0	0	0	0	0	0	0	0	0	0	0	X	0
Spring	2009-03-31	11	Large	Subtidal	30	No Crab	-	1	0	3	0	3	0	0	0	0	0	0	0	0	0	0	0	0	0	0	X	0
Spring	2009-03-31	11	Large	Subtidal	31	H. sanguineus	F	0	0	0	0	0	0	0	0	0	0	0	0	0	0	0	0	0	0	0	X	0
Spring	2009-03-31	11	Large	Subtidal	32	H. sanguineus	F	0	0	1	0	1	0	0	0	0	0	0	0	0	0	0	0	0	0	0	X	0
Spring	2009-03-31	11	Large	Subtidal	33	H. sanguineus	M	0	0	0	0	0	0	0	0	0	0	0	0	0	0	0	0	0	0	0	X	0
Spring	2009-03-31	11	Large	Subtidal	34	No Crab	-	1	0	1	0	1	0	0	0	0	0	0	0	0	0	0	0	0	0	0	X	0
Spring	2009-03-31	11	Large	Subtidal	35	H. sanguineus	F	1	0	0	0	0	0	0	0	0	0	0	0	0	0	0	0	0	0	0	X	0
Spring	2009-03-31	11	Large	Subtidal	36	No Crab	-	0	0	0	0	0	0	0	0	0	0	0	0	0	0	0	0	0	0	0	X	0
Spring	2009-03-31	11	Large	Subtidal	37	H. sanguineus	F	0	0	0	0	0	0	0	0	0	0	0	0	0	0	0	0	0	0	0	X	0
Spring	2009-03-31	11	Large	Subtidal	38	H. sanguineus	M	0	0	0	1	0	0	0	1	0	0	0	0	0	0	0	0	0	0	0	X	0
Spring	2009-03-31	11	Large	Subtidal	39	H. sanguineus	M	1	0	1	0	1	0	0	0	0	0	0	0	0	0	0	0	0	0	0	X	0
Spring	2009-03-31	11	Large	Subtidal	40	No Crab	-	0	0	1	0	1	0	0	0	0	0	0	0	0	0	0	0	0	0	0	X	0
Spring	2009-04-01	12	Large	Subtidal	1	No Crab	-	0	0	0	0	0	0	0	0	0	0	0	0	0	0	0	0	0	0	0	X	0
Spring	2009-04-01	12	Large	Subtidal	2	H. sanguineus	F	0	0	0	0	0	0	0	0	0	0	0	0	0	0	0	0	0	0	0	X	0
Spring	2009-04-01	12	Large	Subtidal	3	H. sanguineus	F	0	0	0	1	0	0	0	1	0	0	0	0	0	0	0	0	0	0	0	X	0
Spring	2009-04-01	12	Large	Subtidal	4	No Crab	-	0	0	1	2	1	0	0	2	0	0	0	0	0	0	0	0	0	0	0	X	0
Spring	2009-04-01	12	Large	Subtidal	5	H. sanguineus	M	0	0	1	0	1	0	0	0	0	0	0	0	0	0	0	0	0	0	0	X	0
Spring	2009-04-01	12	Large	Subtidal	6	H. sanguineus	M	0	0	0	0	0	0	0	0	0	0	0	0	0	0	0	0	0	0	0	X	0
Spring	2009-04-01	12	Large	Subtidal	7	H. sanguineus	M	0	0	1	2	1	0	0	2	0	0	0	0	0	0	0	0	0	0	0	X	0
Spring	2009-04-01	12	Large	Subtidal	8	H. sanguineus	F	0	0	3	0	3	0	0	0	0	0	0	0	0	0	0	0	0	0	0	X	0
Spring	2009-04-01	12	Large	Subtidal	9	H. sanguineus	M	0	0	3	1	3	0	0	1	0	0	0	0	0	0	0	0	0	0	0	X	0
Spring	2009-04-01	12	Large	Subtidal	10	H. sanguineus	F	0	0	1	0	1	0	0	0	0	0	0	0	0	0	0	0	0	0	0	X	0
Spring	2009-04-01	12	Large	Subtidal	11	No Crab	-	2	0	0	0	0	0	0	0	0	0	0	0	0	0	0	0	0	0	0	X	0
Spring	2009-04-01	12	Large	Subtidal	12	No Crab	-	0	0	0	1	0	0	0	0	0	0	0	0	0	0	0	0	1	0	0	X	0
Spring	2009-04-01	12	Large	Subtidal	13	H. sanguineus	M	0	0	0	0	0	0	0	0	0	0	0	0	0	0	0	0	0	0	0	X	0
Spring	2009-04-01	12	Large	Subtidal	14	H. sanguineus	M	0	0	0	1	0	0	0	1	0	0	0	0	0	0	0	0	0	0	0	X	0
Spring	2009-04-01	12	Large	Subtidal	15	H. sanguineus	F	0	0	0	1	0	0	0	1	0	0	0	0	0	0	0	0	0	0	0	X	0
Spring	2009-04-01	12	Large	Subtidal	16	No Crab	-	0	0	3	0	3	0	0	0	0	0	0	0	0	0	0	0	0	0	0	X	0
Spring	2009-04-01	12	Large	Subtidal	17	No Crab	-	0	0	1	0	1	0	0	0	0	0	0	0	0	0	0	0	0	0	0	X	0
Spring	2009-04-01	12	Large	Subtidal	18	H. sanguineus	M	0	0	0	0	0	0	0	0	0	0	0	0	0	0	0	0	0	0	0	X	0
Spring	2009-04-01	12	Large	Subtidal	19	H. sanguineus	M	1	0	1	0	1	0	0	0	0	0	0	0	0	0	0	0	0	0	0	X	0
Spring	2009-04-01	12	Large	Subtidal	20	H. sanguineus	F	0	0	0	0	0	0	0	0	0	0	0	0	0	0	0	0	0	0	0	X	0
Spring	2009-04-02	13	Large	Subtidal	21	No Crab	-	0	0	0	0	0	0	0	0	0	0	0	0	0	0	0	0	0	0	0	X	0
Spring	2009-04-02	13	Large	Subtidal	22	No Crab	-	1	0	0	1	0	0	0	0	0	0	0	0	0	0	0	0	0	1	0	X	0
Spring	2009-04-02	13	Large	Subtidal	23	H. sanguineus	F	0	0	0	0	0	0	0	0	0	0	0	0	0	0	0	0	0	0	0	X	0
Spring	2009-04-02	13	Large	Subtidal	24	No Crab	-	1	0	0	0	0	0	0	0	0	0	0	0	0	0	0	0	0	0	0	X	0
Spring	2009-04-02	13	Large	Subtidal	25	No Crab	-	0	0	1	0	1	0	0	0	0	0	0	0	0	0	0	0	0	0	0	X	0
Spring	2009-04-02	13	Large	Subtidal	26	H. sanguineus	F	1	0	1	0	1	0	0	0	0	0	0	0	0	0	0	0	0	0	0	X	0
Spring	2009-04-02	13	Large	Subtidal	27	H. sanguineus	M	0	0	0	1	0	0	0	1	0	0	0	0	0	0	0	0	0	0	0	X	0
Spring	2009-04-02	13	Large	Subtidal	28	No Crab	-	0	0	0	0	0	0	0	0	0	0	0	0	0	0	0	0	0	0	0	X	0
Spring	2009-04-02	13	Large	Subtidal	29	H. sanguineus	F	0	0	0	0	0	0	0	0	0	0	0	0	0	0	0	0	0	0	0	X	0
Spring	2009-04-02	13	Large	Subtidal	30	H. sanguineus	M	0	0	0	0	0	0	0	0	0	0	0	0	0	0	0	0	0	0	0	X	0
Spring	2009-04-02	13	Large	Subtidal	31	H. sanguineus	F	1	0	0	0	0	0	0	0	0	0	0	0	0	0	0	0	0	0	0	X	0
Spring	2009-04-02	13	Large	Subtidal	32	No Crab	-	0	0	0	0	0	0	0	0	0	0	0	0	0	0	0	0	0	0	0	X	0
Spring	2009-04-02	13	Large	Subtidal	33	No Crab	-	1	0	1	0	1	0	0	0	0	0	0	0	0	0	0	0	0	0	0	X	0
Spring	2009-04-02	13	Large	Subtidal	34	H. sanguineus	M	0	0	0	0	0	0	0	0	0	0	0	0	0	0	0	0	0	0	0	X	0
Spring	2009-04-02	13	Large	Subtidal	35	H. sanguineus	F	0	0	0	0	0	0	0	0	0	0	0	0	0	0	0	0	0	0	0	X	0
Spring	2009-04-02	13	Large	Subtidal	36	H. sanguineus	F	0	0	0	1	0	0	0	1	0	0	0	0	0	0	0	0	0	0	0	X	0
Spring	2009-04-02	13	Large	Subtidal	37	No Crab	-	0	0	0	0	0	0	0	0	0	0	0	0	0	0	0	0	0	0	0	X	0
Spring	2009-04-02	13	Large	Subtidal	38	No Crab	-	0	0	0	1	0	0	0	1	0	0	0	0	0	0	0	0	0	0	0	X	0
Spring	2009-04-02	13	Large	Subtidal	39	H. sanguineus	F	0	0	0	0	0	0	0	0	0	0	0	0	0	0	0	0	0	0	0	X	0
Spring	2009-04-02	13	Large	Subtidal	40	H. sanguineus	F	1	0	2	0	2	0	0	0	0	0	0	0	0	0	0	0	0	0	0	X	0
Spring	2009-04-05	14	Large	Subtidal	21	H. sanguineus	M	0	0	0	0	0	0	0	0	0	0	0	0	0	0	0	0	0	0	0	X	0
Spring	2009-04-05	14	Large	Subtidal	22	H. sanguineus	M	0	0	0	0	0	0	0	0	0	0	0	0	0	0	0	0	0	0	0	X	0
Spring	2009-04-05	14	Large	Subtidal	23	No Crab	-	0	0	0	1	0	0	0	1	0	0	0	0	0	0	0	0	0	0	0	X	0
Spring	2009-04-05	14	Large	Subtidal	24	H. sanguineus	F	0	0	0	0	0	0	0	0	0	0	0	0	0	0	0	0	0	0	0	X	0
Spring	2009-04-05	14	Large	Subtidal	25	H. sanguineus	F	1	0	0	0	0	0	0	0	0	0	0	0	0	0	0	0	0	0	0	X	0
Spring	2009-04-05	14	Large	Subtidal	26	H. sanguineus	F	0	0	0	1	0	0	0	1	0	0	0	0	0	0	0	0	0	0	0	X	0
Spring	2009-04-05	14	Large	Subtidal	27	H. sanguineus	M	0	0	0	0	0	0	0	0	0	0	0	0	0	0	0	0	0	0	0	X	0
Spring	2009-04-05	14	Large	Subtidal	28	H. sanguineus	F	0	0	1	0	1	0	0	0	0	0	0	0	0	0	0	0	0	0	0	X	0
Spring	2009-04-05	14	Large	Subtidal	29	H. sanguineus	F	0	0	0	1	0	0	0	1	0	0	0	0	0	0	0	0	0	0	0	X	0
Spring	2009-04-05	14	Large	Subtidal	30	H. sanguineus	M	0	0	0	0	0	0	0	0	0	0	0	0	0	0	0	0	0	0	0	X	0
Spring	2009-04-05	14	Large	Subtidal	31	H. sanguineus	F	1	0	0	1	0	0	0	1	0	0	0	0	0	0	0	0	0	0	0	X	0
Spring	2009-04-05	14	Large	Subtidal	32	H. sanguineus	F	0	0	1	0	1	0	0	0	0	0	0	0	0	0	0	0	0	0	0	X	0	BAIT DEAD
Spring	2009-04-05	14	Large	Subtidal	33	H. sanguineus	M	0	0	0	1	0	0	0	1	0	0	0	0	0	0	0	0	0	0	0	X	0
Spring	2009-04-05	14	Large	Subtidal	34	H. sanguineus	F	0	0	0	0	0	0	0	0	0	0	0	0	0	0	0	0	0	0	0	X	0
Spring	2009-04-05	14	Large	Subtidal	35	No Crab	-	0	0	0	1	0	0	0	0	0	1	0	0	0	0	0	0	0	0	0	X	0
Spring	2009-04-05	14	Large	Subtidal	36	No Crab	-	0	0	0	1	0	0	0	1	0	0	0	0	0	0	0	0	0	0	0	X	0
Spring	2009-04-05	14	Large	Subtidal	37	H. sanguineus	F	1	0	0	0	0	0	0	0	0	0	0	0	0	0	0	0	0	0	0	X	0
Spring	2009-04-05	14	Large	Subtidal	38	No Crab	-	0	0	0	0	0	0	0	0	0	0	0	0	0	0	0	0	0	0	0	X	0
Spring	2009-04-05	14	Large	Subtidal	39	No Crab	-	0	0	1	1	1	0	0	1	0	0	0	0	0	0	0	0	0	0	0	X	0
Spring	2009-04-05	14	Large	Subtidal	40	H. sanguineus	F	1	0	0	0	0	0	0	0	0	0	0	0	0	0	0	0	0	0	0	X	0
Spring	2009-04-06	15	Large	Subtidal	1	No Crab	-	2	0	1	0	1	0	0	0	0	0	0	0	0	0	0	0	0	0	0	X	0
Spring	2009-04-06	15	Large	Subtidal	2	H. sanguineus	M	0	0	0	0	0	0	0	0	0	0	0	0	0	0	0	0	0	0	0	X	0
Spring	2009-04-06	15	Large	Subtidal	3	No Crab	-	1	0	1	0	1	0	0	0	0	0	0	0	0	0	0	0	0	0	0	X	0
Spring	2009-04-06	15	Large	Subtidal	4	No Crab	-	0	0	0	0	0	0	0	0	0	0	0	0	0	0	0	0	0	0	0	X	0
Spring	2009-04-06	15	Large	Subtidal	5	H. sanguineus	M	0	0	2	0	2	0	0	0	0	0	0	0	0	0	0	0	0	0	0	X	0
Spring	2009-04-06	15	Large	Subtidal	6	No Crab	-	0	0	0	0	0	0	0	0	0	0	0	0	0	0	0	0	0	0	0	X	0
Spring	2009-04-06	15	Large	Subtidal	7	H. sanguineus	M	0	0	0	0	0	0	0	0	0	0	0	0	0	0	0	0	0	0	0	X	0
Spring	2009-04-06	15	Large	Subtidal	8	No Crab	-	0	0	0	0	0	0	0	0	0	0	0	0	0	0	0	0	0	0	0	X	0
Spring	2009-04-06	15	Large	Subtidal	9	H. sanguineus	F	0	0	0	0	0	0	0	0	0	0	0	0	0	0	0	0	0	0	0	X	0
Spring	2009-04-06	15	Large	Subtidal	10	H. sanguineus	M	0	0	0	0	0	0	0	0	0	0	0	0	0	0	0	0	0	0	0	X	0
Spring	2009-04-06	15	Large	Subtidal	11	H. sanguineus	M	0	0	1	0	1	0	0	0	0	0	0	0	0	0	0	0	0	0	0	X	0
Spring	2009-04-06	15	Large	Subtidal	12	No Crab	-	0	0	0	0	0	0	0	0	0	0	0	0	0	0	0	0	0	0	0	X	0
Spring	2009-04-06	15	Large	Subtidal	13	H. sanguineus	M	1	0	0	0	0	0	0	0	0	0	0	0	0	0	0	0	0	0	0	X	0
Spring	2009-04-06	15	Large	Subtidal	14	H. sanguineus	M	0	0	0	0	0	0	0	0	0	0	0	0	0	0	0	0	0	0	0	X	0
Spring	2009-04-06	15	Large	Subtidal	15	H. sanguineus	M	1	0	0	0	0	0	0	0	0	0	0	0	0	0	0	0	0	0	0	X	0
Spring	2009-04-06	15	Large	Subtidal	16	No Crab	-	0	0	2	0	2	0	0	0	0	0	0	0	0	0	0	0	0	0	0	X	0
Spring	2009-04-06	15	Large	Subtidal	17	H. sanguineus	F	0	1	0	0	0	0	0	0	0	0	0	0	0	0	0	0	0	0	0	X	0
Spring	2009-04-06	15	Large	Subtidal	18	H. sanguineus	M	0	0	0	1	0	0	1	0	0	0	0	0	0	0	0	0	0	0	0	X	0
Spring	2009-04-06	15	Large	Subtidal	19	No Crab	-	0	0	1	0	0	0	0	0	0	0	0	1	0	0	0	1	0	0	0	X	0
Spring	2009-04-06	15	Large	Subtidal	20	H. sanguineus	M	0	0	1	0	1	0	0	0	0	0	0	0	0	0	0	0	0	0	0	X	0
Spring	2009-04-07	16	Large	Subtidal	21	H. sanguineus	M	0	0	0	1	0	0	0	1	0	0	0	0	0	0	0	0	0	0	0	X	0
Spring	2009-04-07	16	Large	Subtidal	22	H. sanguineus	M	1	0	0	0	0	0	0	0	0	0	0	0	0	0	0	0	0	0	0	X	0
Spring	2009-04-07	16	Large	Subtidal	23	H. sanguineus	F	2	0	0	0	0	0	0	0	0	0	0	0	0	0	0	0	0	0	0	X	0
Spring	2009-04-07	16	Large	Subtidal	24	No Crab	-	1	0	0	0	0	0	0	0	0	0	0	0	0	0	0	0	0	0	0	X	0
Spring	2009-04-07	16	Large	Subtidal	25	No Crab	-	1	0	0	0	0	0	0	0	0	0	0	0	0	0	0	0	0	0	0	X	0
Spring	2009-04-07	16	Large	Subtidal	26	No Crab	-	0	0	0	0	0	0	0	0	0	0	0	0	0	0	0	0	0	0	0	X	0
Spring	2009-04-07	16	Large	Subtidal	27	H. sanguineus	F	0	0	0	0	0	0	0	0	0	0	0	0	0	0	0	0	0	0	0	X	0
Spring	2009-04-07	16	Large	Subtidal	28	H. sanguineus	M	0	0	0	0	0	0	0	0	0	0	0	0	0	0	0	0	0	0	0	X	0
Spring	2009-04-07	16	Large	Subtidal	29	No Crab	-	1	0	3	0	3	0	0	0	0	0	0	0	0	0	0	0	0	0	0	X	0
Spring	2009-04-07	16	Large	Subtidal	30	H. sanguineus	F	1	1	0	0	0	0	0	0	0	0	0	0	0	0	0	0	0	0	0	X	0
Spring	2009-04-07	16	Large	Subtidal	31	H. sanguineus	F	1	0	0	0	0	0	0	0	0	0	0	0	0	0	0	0	0	0	0	X	0
Spring	2009-04-07	16	Large	Subtidal	32	H. sanguineus	F	0	0	2	0	2	0	0	0	0	0	0	0	0	0	0	0	0	0	0	X	0
Spring	2009-04-07	16	Large	Subtidal	33	H. sanguineus	M	1	0	0	0	0	0	0	0	0	0	0	0	0	0	0	0	0	0	0	X	0
Spring	2009-04-07	16	Large	Subtidal	34	No Crab	-	0	0	0	0	0	0	0	0	0	0	0	0	0	0	0	0	0	0	0	X	0
Spring	2009-04-07	16	Large	Subtidal	35	H. sanguineus	F	1	0	0	0	0	0	0	0	0	0	0	0	0	0	0	0	0	0	0	X	0
Spring	2009-04-07	16	Large	Subtidal	36	No Crab	-	0	0	0	0	0	0	0	0	0	0	0	0	0	0	0	0	0	0	0	X	0
Spring	2009-04-07	16	Large	Subtidal	37	H. sanguineus	F	0	0	0	0	0	0	0	0	0	0	0	0	0	0	0	0	0	0	0	X	0
Spring	2009-04-07	16	Large	Subtidal	38	H. sanguineus	M	2	0	0	0	0	0	0	0	0	0	0	0	0	0	0	0	0	0	0	X	0
Spring	2009-04-07	16	Large	Subtidal	39	H. sanguineus	F	0	0	0	0	0	0	0	0	0	0	0	0	0	0	0	0	0	0	0	X	0
Spring	2009-04-07	16	Large	Subtidal	40	H. sanguineus	M	0	0	1	0	1	0	0	0	0	0	0	0	0	0	0	0	0	0	0	X	0
Spring	2009-04-08	17	Large	Subtidal	1	H. sanguineus	F	1	0	0	0	0	0	0	0	0	0	0	0	0	0	0	0	0	0	0	X	0
Spring	2009-04-08	17	Large	Subtidal	2	H. sanguineus	F	1	0	1	0	1	0	0	0	0	0	0	0	0	0	0	0	0	0	0	X	0
Spring	2009-04-08	17	Large	Subtidal	3	H. sanguineus	F	1	0	0	1	0	0	0	1	0	0	0	0	0	0	0	0	0	0	0	X	0
Spring	2009-04-08	17	Large	Subtidal	4	H. sanguineus	M	0	0	0	0	0	0	0	0	0	0	0	0	0	0	0	0	0	0	0	X	0
Spring	2009-04-08	17	Large	Subtidal	5	H. sanguineus	M	1	0	0	0	0	0	0	0	0	0	0	0	0	0	0	0	0	0	0	X	0
Spring	2009-04-08	17	Large	Subtidal	6	H. sanguineus	F	0	0	0	0	0	0	0	0	0	0	0	0	0	0	0	0	0	0	0	X	0
Spring	2009-04-08	17	Large	Subtidal	7	No Crab	-	0	0	1	2	1	0	0	1	1	0	0	0	0	0	0	0	0	0	0	X	0
Spring	2009-04-08	17	Large	Subtidal	8	No Crab	-	1	0	0	0	0	0	0	0	0	0	0	0	0	0	0	0	0	0	0	X	0
Spring	2009-04-08	17	Large	Subtidal	9	H. sanguineus	F	0	0	0	0	0	0	0	0	0	0	0	0	0	0	0	0	0	0	0	X	0
Spring	2009-04-08	17	Large	Subtidal	10	No Crab	-	1	0	1	0	0	0	0	0	0	0	0	1	0	0	0	1	0	0	0	X	0
Spring	2009-04-08	17	Large	Subtidal	11	No Crab	-	2	0	0	0	0	0	0	0	0	0	0	0	0	0	0	0	0	0	0	X	0
Spring	2009-04-08	17	Large	Subtidal	12	No Crab	-	0	0	0	0	0	0	0	0	0	0	0	0	0	0	0	0	0	0	0	X	0
Spring	2009-04-08	17	Large	Subtidal	13	H. sanguineus	M	0	0	1	0	0	0	0	0	0	0	0	1	0	0	0	1	0	0	0	X	0
Spring	2009-04-08	17	Large	Subtidal	14	H. sanguineus	F	0	0	1	1	1	0	0	1	0	0	0	0	0	0	0	0	0	0	0	X	0
Spring	2009-04-08	17	Large	Subtidal	15	H. sanguineus	M	0	0	0	0	0	0	0	0	0	0	0	0	0	0	0	0	0	0	0	X	0
Spring	2009-04-08	17	Large	Subtidal	16	H. sanguineus	F	0	0	1	0	1	0	0	0	0	0	0	0	0	0	0	0	0	0	0	X	0
Spring	2009-04-08	17	Large	Subtidal	17	H. sanguineus	M	0	0	0	1	0	0	0	1	0	0	0	0	0	0	0	0	0	0	0	X	0
Spring	2009-04-08	17	Large	Subtidal	18	H. sanguineus	M	0	0	0	1	0	0	0	1	0	0	0	0	0	0	0	0	0	0	0	X	0
Spring	2009-04-08	17	Large	Subtidal	19	H. sanguineus	F	0	0	0	0	0	0	0	0	0	0	0	0	0	0	0	0	0	0	0	X	0
Spring	2009-04-08	17	Large	Subtidal	20	No Crab	-	0	0	0	0	0	0	0	0	0	0	0	0	0	0	0	0	0	0	0	X	0
Spring	2009-04-09	18	Large	Subtidal	21	H. sanguineus	M	0	0	0	0	0	0	0	0	0	0	0	0	0	0	0	0	0	0	0	X	0
Spring	2009-04-09	18	Large	Subtidal	22	No Crab	-	0	0	0	0	0	0	0	0	0	0	0	0	0	0	0	0	0	0	0	X	0
Spring	2009-04-09	18	Large	Subtidal	23	No Crab	-	0	0	0	0	0	0	0	0	0	0	0	0	0	0	0	0	0	0	0	X	0
Spring	2009-04-09	18	Large	Subtidal	24	No Crab	-	0	0	0	1	0	0	0	1	0	0	0	0	0	0	0	0	0	0	0	X	0
Spring	2009-04-09	18	Large	Subtidal	25	No Crab	-	0	0	1	0	1	0	0	0	0	0	0	0	0	0	0	0	0	0	0	X	0
Spring	2009-04-09	18	Large	Subtidal	26	H. sanguineus	M	1	0	0	0	0	0	0	0	0	0	0	0	0	0	0	0	0	0	0	X	0
Spring	2009-04-09	18	Large	Subtidal	27	H. sanguineus	F	0	0	0	0	0	0	0	0	0	0	0	0	0	0	0	0	0	0	0	X	0
Spring	2009-04-09	18	Large	Subtidal	28	No Crab	-	1	0	0	0	0	0	0	0	0	0	0	0	0	0	0	0	0	0	0	X	0
Spring	2009-04-09	18	Large	Subtidal	29	H. sanguineus	M	0	0	0	0	0	0	0	0	0	0	0	0	0	0	0	0	0	0	0	X	0
Spring	2009-04-09	18	Large	Subtidal	30	H. sanguineus	F	0	0	0	0	0	0	0	0	0	0	0	0	0	0	0	0	0	0	0	X	0
Spring	2009-04-09	18	Large	Subtidal	31	H. sanguineus	M	0	0	0	0	0	0	0	0	0	0	0	0	0	0	0	0	0	0	0	X	0
Spring	2009-04-09	18	Large	Subtidal	32	H. sanguineus	F	0	0	0	0	0	0	0	0	0	0	0	0	0	0	0	0	0	0	0	X	0
Spring	2009-04-09	18	Large	Subtidal	33	H. sanguineus	F	0	0	0	0	0	0	0	0	0	0	0	0	0	0	0	0	0	0	0	X	0
Spring	2009-04-09	18	Large	Subtidal	34	H. sanguineus	M	0	0	0	1	0	0	0	1	0	0	0	0	0	0	0	0	0	0	0	X	0
Spring	2009-04-09	18	Large	Subtidal	35	H. sanguineus	M	2	0	0	0	0	0	0	0	0	0	0	0	0	0	0	0	0	0	0	X	0
Spring	2009-04-09	18	Large	Subtidal	36	No Crab	-	1	0	0	0	0	0	0	0	0	0	0	0	0	0	0	0	0	0	0	X	0
Spring	2009-04-09	18	Large	Subtidal	37	No Crab	-	1	0	1	0	1	0	0	0	0	0	0	0	0	0	0	0	0	0	0	X	0
Spring	2009-04-09	18	Large	Subtidal	38	No Crab	-	0	0	0	0	0	0	0	0	0	0	0	0	0	0	0	0	0	0	0	X	0
Spring	2009-04-09	18	Large	Subtidal	39	H. sanguineus	F	2	0	0	0	0	0	0	0	0	0	0	0	0	0	0	0	0	0	0	X	0
Spring	2009-04-09	18	Large	Subtidal	40	H. sanguineus	M	0	0	0	0	0	0	0	0	0	0	0	0	0	0	0	0	0	0	0	X	0
Summer	2009-06-15	19	Large	Subtidal	1	H. sanguineus	M	1	0	0	1	0	0	0	1	0	0	0	0	0	0	0	0	0	0	0	X	0
Summer	2009-06-15	19	Large	Subtidal	2	H. sanguineus	F	0	0	0	1	0	0	0	1	0	0	0	0	0	0	0	0	0	0	0	X	0
Summer	2009-06-15	19	Large	Subtidal	3	H. sanguineus	F	0	0	0	1	0	0	0	1	0	0	0	0	0	0	0	0	0	0	0	X	0
Summer	2009-06-15	19	Large	Subtidal	4	H. sanguineus	M	0	0	0	1	0	0	0	1	0	0	0	0	0	0	0	0	0	0	0	X	0
Summer	2009-06-15	19	Large	Subtidal	5	No Crab	-	0	0	0	0	0	0	0	0	0	0	0	0	0	0	0	0	0	0	0	X	0
Summer	2009-06-15	19	Large	Subtidal	6	No Crab	-	2	0	0	1	0	0	0	1	0	0	0	0	0	0	0	0	0	0	0	X	0
Summer	2009-06-15	19	Large	Subtidal	7	No Crab	-	1	0	1	0	1	0	0	0	0	0	0	0	0	0	0	0	0	0	0	X	0
Summer	2009-06-15	19	Large	Subtidal	8	No Crab	-	0	0	0	0	0	0	0	0	0	0	0	0	0	0	0	0	0	0	0	X	0
Summer	2009-06-15	19	Large	Subtidal	9	No Crab	-	0	0	0	2	0	0	0	2	0	0	0	0	0	0	0	0	0	0	0	X	0
Summer	2009-06-15	19	Large	Subtidal	10	H. sanguineus	F	0	0	0	1	0	0	0	1	0	0	0	0	0	0	0	0	0	0	0	X	0
Summer	2009-06-15	19	Large	Subtidal	11	H. sanguineus	F	0	0	0	1	0	0	0	1	0	0	0	0	0	0	0	0	0	0	0	X	0
Summer	2009-06-15	19	Large	Subtidal	12	H. sanguineus	M	0	0	0	0	0	0	0	0	0	0	0	0	0	0	0	0	0	0	0	X	0
Summer	2009-06-15	19	Large	Subtidal	13	No Crab	-	0	0	3	1	3	0	0	1	0	0	0	0	0	0	0	0	0	0	0	X	0
Summer	2009-06-15	19	Large	Subtidal	14	H. sanguineus	M	0	0	0	0	0	0	0	0	0	0	0	0	0	0	0	0	0	0	0	X	0
Summer	2009-06-15	19	Large	Subtidal	15	H. sanguineus	F	0	0	0	2	0	0	0	2	0	0	0	0	0	0	0	0	0	0	0	X	0
Summer	2009-06-15	19	Large	Subtidal	16	H. sanguineus	M	0	0	0	0	0	0	0	0	0	0	0	0	0	0	0	0	0	0	0	X	0
Summer	2009-06-15	19	Large	Subtidal	17	No Crab	-	1	0	0	0	0	0	0	0	0	0	0	0	0	0	0	0	0	0	0	X	0
Summer	2009-06-15	19	Large	Subtidal	18	No Crab	-	1	0	1	1	1	0	0	1	0	0	0	0	0	0	0	0	0	0	0	X	0
Summer	2009-06-15	19	Large	Subtidal	19	No Crab	-	0	0	0	1	0	0	1	0	0	0	0	0	0	0	0	0	0	0	0	X	0
Summer	2009-06-15	19	Large	Subtidal	20	H. sanguineus	F	0	0	0	1	0	0	0	1	0	0	0	0	0	0	0	0	0	0	0	X	0
Summer	2009-06-15	19	Large	Subtidal	21	No Crab	-	1	0	1	2	1	0	0	2	0	0	0	0	0	0	0	0	0	0	0	X	0
Summer	2009-06-15	19	Large	Subtidal	22	No Crab	-	0	0	0	0	0	0	0	0	0	0	0	0	0	0	0	0	0	0	0	X	0
Summer	2009-06-15	19	Large	Subtidal	23	H. sanguineus	M	0	0	0	1	0	0	0	1	0	0	0	0	0	0	0	0	0	0	0	X	0
Summer	2009-06-15	19	Large	Subtidal	24	H. sanguineus	F	0	0	0	0	0	0	0	0	0	0	0	0	0	0	0	0	0	0	0	X	0
Summer	2009-06-15	19	Large	Subtidal	25	H. sanguineus	M	0	0	0	2	0	0	0	2	0	0	0	0	0	0	0	0	0	0	0	X	0
Summer	2009-06-16	20	Large	Subtidal	26	H. sanguineus	F	1	1	0	2	0	0	0	2	0	0	0	0	0	0	0	0	0	0	0	0	0
Summer	2009-06-16	20	Large	Subtidal	27	H. sanguineus	F	0	0	1	1	1	0	0	1	0	0	0	0	0	0	0	0	0	0	0	0	0
Summer	2009-06-16	20	Large	Subtidal	28	H. sanguineus	F	1	0	0	0	0	0	0	0	0	0	0	0	0	0	0	0	0	0	0	0	0
Summer	2009-06-16	20	Large	Subtidal	29	No Crab	-	0	0	1	0	1	0	0	0	0	0	0	0	0	0	0	0	0	0	0	0	0
Summer	2009-06-16	20	Large	Subtidal	30	H. sanguineus	M	0	0	0	0	0	0	0	0	0	0	0	0	0	0	0	0	0	0	0	0	0
Summer	2009-06-16	20	Large	Subtidal	31	No Crab	-	0	0	0	2	0	0	1	1	0	0	0	0	0	0	0	0	0	0	0	0	0
Summer	2009-06-16	20	Large	Subtidal	32	No Crab	-	0	1	0	0	0	0	0	0	0	0	0	0	0	0	0	0	0	0	0	0	0
Summer	2009-06-16	20	Large	Subtidal	33	H. sanguineus	F	0	0	0	1	0	0	0	1	0	0	0	0	0	0	0	0	0	0	0	0	0
Summer	2009-06-16	20	Large	Subtidal	34	H. sanguineus	M	1	0	0	1	0	0	0	1	0	0	0	0	0	0	0	0	0	0	0	0	0
Summer	2009-06-16	20	Large	Subtidal	35	H. sanguineus	F	0	0	2	0	2	0	0	0	0	0	0	0	0	0	0	0	0	0	0	0	0
Summer	2009-06-16	20	Large	Subtidal	36	H. sanguineus	M	0	0	0	1	0	0	0	1	0	0	0	0	0	0	0	0	0	0	0	0	0
Summer	2009-06-16	20	Large	Subtidal	37	H. sanguineus	M	0	0	0	0	0	0	0	0	0	0	0	0	0	0	0	0	0	0	0	0	0
Summer	2009-06-16	20	Large	Subtidal	38	No Crab	-	1	0	0	3	0	0	1	1	0	0	0	0	0	0	0	0	0	0	1	0	0
Summer	2009-06-16	20	Large	Subtidal	39	No Crab	-	0	0	1	1	1	0	0	1	0	0	0	0	0	0	0	0	0	0	0	0	0
Summer	2009-06-16	20	Large	Subtidal	40	No Crab	-	0	0	1	0	1	0	0	0	0	0	0	0	0	0	0	0	0	0	0	0	0
Summer	2009-06-16	20	Large	Subtidal	41	H. sanguineus	F	0	0	0	1	0	0	0	1	0	0	0	0	0	0	0	0	0	0	0	0	0
Summer	2009-06-16	20	Large	Subtidal	42	H. sanguineus	F	0	0	0	0	0	0	0	0	0	0	0	0	0	0	0	0	0	0	0	0	0
Summer	2009-06-16	20	Large	Subtidal	43	H. sanguineus	F	0	0	0	0	0	0	0	0	0	0	0	0	0	0	0	0	0	0	0	0	0
Summer	2009-06-16	20	Large	Subtidal	44	H. sanguineus	F	0	0	0	0	0	0	0	0	0	0	0	0	0	0	0	0	0	0	0	0	0
Summer	2009-06-16	20	Large	Subtidal	45	No Crab	-	0	0	2	0	2	0	0	0	0	0	0	0	0	0	0	0	0	0	0	0	0
Summer	2009-06-16	20	Large	Subtidal	46	H. sanguineus	F	0	0	0	0	0	0	0	0	0	0	0	0	0	0	0	0	0	0	0	0	0
Summer	2009-06-16	20	Large	Subtidal	47	H. sanguineus	F	0	0	0	1	0	0	1	0	0	0	0	0	0	0	0	0	0	0	0	0	0
Summer	2009-06-16	20	Large	Subtidal	48	H. sanguineus	M	0	0	0	0	0	0	0	0	0	0	0	0	0	0	0	0	0	0	0	0	0
Summer	2009-06-16	20	Large	Subtidal	49	H. sanguineus	M	0	0	0	0	0	0	0	0	0	0	0	0	0	0	0	0	0	0	0	0	0
Summer	2009-06-16	20	Large	Subtidal	50	No Crab	-	1	0	0	0	0	0	0	0	0	0	0	0	0	0	0	0	0	0	0	0	0
Summer	2009-06-17	21	Large	Subtidal	1	H. sanguineus	M	0	0	0	0	0	0	0	0	0	0	0	0	0	0	0	0	0	0	0	0	0
Summer	2009-06-17	21	Large	Subtidal	2	H. sanguineus	F	1	0	0	0	0	0	0	0	0	0	0	0	0	0	0	0	0	0	0	0	0
Summer	2009-06-17	21	Large	Subtidal	3	H. sanguineus	F	0	0	0	1	0	0	0	1	0	0	0	0	0	0	0	0	0	0	0	0	0
Summer	2009-06-17	21	Large	Subtidal	4	H. sanguineus	F	0	0	0	0	0	0	0	0	0	0	0	0	0	0	0	0	0	0	0	0	0
Summer	2009-06-17	21	Large	Subtidal	5	H. sanguineus	F	0	0	0	1	0	0	0	1	0	0	0	0	0	0	0	0	0	0	0	0	0
Summer	2009-06-17	21	Large	Subtidal	6	No Crab	-	1	0	0	0	0	0	0	0	0	0	0	0	0	0	0	0	0	0	0	0	0
Summer	2009-06-17	21	Large	Subtidal	7	No Crab	-	0	0	1	1	1	0	0	1	0	0	0	0	0	0	0	0	0	0	0	0	0
Summer	2009-06-17	21	Large	Subtidal	8	H. sanguineus	F	0	0	0	2	0	0	0	2	0	0	0	0	0	0	0	0	0	0	0	0	0
Summer	2009-06-17	21	Large	Subtidal	9	H. sanguineus	F	0	0	0	0	0	0	0	0	0	0	0	0	0	0	0	0	0	0	0	0	0
Summer	2009-06-17	21	Large	Subtidal	10	H. sanguineus	M	0	0	1	1	1	0	0	1	0	0	0	0	0	0	0	0	0	0	0	0	0
Summer	2009-06-17	21	Large	Subtidal	11	H. sanguineus	M	0	0	0	1	0	0	0	1	0	0	0	0	0	0	0	0	0	0	0	0	0
Summer	2009-06-17	21	Large	Subtidal	12	H. sanguineus	M	0	0	0	0	0	0	0	0	0	0	0	0	0	0	0	0	0	0	0	0	0
Summer	2009-06-17	21	Large	Subtidal	13	No Crab	-	0	0	0	1	0	0	1	0	0	0	0	0	0	0	0	0	0	0	0	0	0
Summer	2009-06-17	21	Large	Subtidal	14	No Crab	-	0	0	1	1	1	0	0	1	0	0	0	0	0	0	0	0	0	0	0	0	0
Summer	2009-06-17	21	Large	Subtidal	15	No Crab	-	0	0	3	1	3	0	0	1	0	0	0	0	0	0	0	0	0	0	0	0	0
Summer	2009-06-17	21	Large	Subtidal	16	No Crab	-	0	0	0	1	0	0	0	1	0	0	0	0	0	0	0	0	0	0	0	0	0
Summer	2009-06-17	21	Large	Subtidal	17	No Crab	-	0	0	0	1	0	0	0	1	0	0	0	0	0	0	0	0	0	0	0	0	0
Summer	2009-06-17	21	Large	Subtidal	18	H. sanguineus	F	0	0	0	1	0	0	0	1	0	0	0	0	0	0	0	0	0	0	0	0	0
Summer	2009-06-17	21	Large	Subtidal	19	H. sanguineus	F	0	0	0	0	0	0	0	0	0	0	0	0	0	0	0	0	0	0	0	0	0
Summer	2009-06-17	21	Large	Subtidal	20	No Crab	-	1	0	0	0	0	0	0	0	0	0	0	0	0	0	0	0	0	0	0	0	0
Summer	2009-06-17	21	Large	Subtidal	21	H. sanguineus	M	0	0	0	0	0	0	0	0	0	0	0	0	0	0	0	0	0	0	0	0	0
Summer	2009-06-17	21	Large	Subtidal	22	H. sanguineus	F	0	0	0	0	0	0	0	0	0	0	0	0	0	0	0	0	0	0	0	0	0
Summer	2009-06-17	21	Large	Subtidal	23	H. sanguineus	F	0	0	0	0	0	0	0	0	0	0	0	0	0	0	0	0	0	0	0	0	0
Summer	2009-06-17	21	Large	Subtidal	24	H. sanguineus	M	1	0	0	1	0	0	0	0	0	0	0	0	0	0	0	0	0	0	0	1	0
Summer	2009-06-17	21	Large	Subtidal	25	H. sanguineus	F	0	0	0	1	0	0	0	1	0	0	0	0	0	0	0	0	0	0	0	0	0
Summer	2009-06-18	22	Large	Subtidal	26	H. sanguineus	F	1	0	0	1	0	0	0	1	0	0	0	0	0	0	0	0	0	0	0	0	0
Summer	2009-06-18	22	Large	Subtidal	27	H. sanguineus	M	0	0	0	0	0	0	0	0	0	0	0	0	0	0	0	0	0	0	0	0	0
Summer	2009-06-18	22	Large	Subtidal	28	H. sanguineus	M	0	0	0	1	0	0	0	1	0	0	0	0	0	0	0	0	0	0	0	0	0
Summer	2009-06-18	22	Large	Subtidal	29	H. sanguineus	F	0	0	0	0	0	0	0	0	0	0	0	0	0	0	0	0	0	0	0	0	0
Summer	2009-06-18	22	Large	Subtidal	30	H. sanguineus	F	0	0	1	0	0	0	0	0	0	0	0	0	1	0	0	1	0	0	0	0	0
Summer	2009-06-18	22	Large	Subtidal	31	H. sanguineus	M	0	0	0	0	0	0	0	0	0	0	0	0	0	0	0	0	0	0	0	0	0
Summer	2009-06-18	22	Large	Subtidal	32	H. sanguineus	F	0	0	0	1	0	0	0	1	0	0	0	0	0	0	0	0	0	0	0	0	0
Summer	2009-06-18	22	Large	Subtidal	33	No Crab	-	0	0	0	1	0	0	0	1	0	0	0	0	0	0	0	0	0	0	0	0	0
Summer	2009-06-18	22	Large	Subtidal	34	No Crab	-	0	0	0	1	0	0	1	0	0	0	0	0	0	0	0	0	0	0	0	0	0
Summer	2009-06-18	22	Large	Subtidal	35	H. sanguineus	F	0	0	1	0	1	0	0	0	0	0	0	0	0	0	0	0	0	0	0	0	0
Summer	2009-06-18	22	Large	Subtidal	36	H. sanguineus	M	0	0	0	1	0	0	0	1	0	0	0	0	0	0	0	0	0	0	0	0	0
Summer	2009-06-18	22	Large	Subtidal	37	H. sanguineus	F	0	0	0	0	0	0	0	0	0	0	0	0	0	0	0	0	0	0	0	0	0
Summer	2009-06-18	22	Large	Subtidal	38	H. sanguineus	M	0	0	0	0	0	0	0	0	0	0	0	0	0	0	0	0	0	0	0	0	0
Summer	2009-06-18	22	Large	Subtidal	39	H. sanguineus	M	0	0	0	0	0	0	0	0	0	0	0	0	0	0	0	0	0	0	0	0	0
Summer	2009-06-18	22	Large	Subtidal	40	H. sanguineus	F	0	0	0	0	0	0	0	0	0	0	0	0	0	0	0	0	0	0	0	0	0
Summer	2009-06-18	22	Large	Subtidal	41	H. sanguineus	M	1	0	0	0	0	0	0	0	0	0	0	0	0	0	0	0	0	0	0	0	0
Summer	2009-06-18	22	Large	Subtidal	42	H. sanguineus	M	0	0	0	1	0	0	0	1	0	0	0	0	0	0	0	0	0	0	0	0	0
Summer	2009-06-18	22	Large	Subtidal	43	H. sanguineus	M	1	0	1	1	1	1	0	0	0	0	0	0	0	0	0	0	0	0	0	0	0
Summer	2009-06-18	22	Large	Subtidal	44	H. sanguineus	F	0	0	1	1	0	0	1	0	0	0	0	0	1	0	0	1	0	0	0	0	0
Summer	2009-06-18	22	Large	Subtidal	45	H. sanguineus	M	0	0	0	1	0	0	0	1	0	0	0	0	0	0	0	0	0	0	0	0	0
Summer	2009-06-18	22	Large	Subtidal	46	No Crab	-	0	0	0	3	0	1	0	2	0	0	0	0	0	0	0	0	0	0	0	0	0
Summer	2009-06-18	22	Large	Subtidal	47	No Crab	-	0	0	1	1	0	0	0	0	0	0	0	0	1	0	0	1	0	0	0	1	0
Summer	2009-06-18	22	Large	Subtidal	48	H. sanguineus	M	0	0	0	0	0	0	0	0	0	0	0	0	0	0	0	0	0	0	0	0	0
Summer	2009-06-18	22	Large	Subtidal	49	H. sanguineus	F	0	0	0	0	0	0	0	0	0	0	0	0	0	0	0	0	0	0	0	0	0
Summer	2009-06-18	22	Large	Subtidal	50	H. sanguineus	M	0	0	0	0	0	0	0	0	0	0	0	0	0	0	0	0	0	0	0	0	0
Summer	2009-06-19	23	Large	Subtidal	1	No Crab	-	1	0	0	1	0	0	0	1	0	0	0	0	0	0	0	0	0	0	0	0	0
Summer	2009-06-19	23	Large	Subtidal	2	H. sanguineus	M	1	0	0	0	0	0	0	0	0	0	0	0	0	0	0	0	0	0	0	0	0
Summer	2009-06-19	23	Large	Subtidal	3	No Crab	-	0	0	0	0	0	0	0	0	0	0	0	0	0	0	0	0	0	0	0	0	0
Summer	2009-06-19	23	Large	Subtidal	4	H. sanguineus	F	0	0	0	0	0	0	0	0	0	0	0	0	0	0	0	0	0	0	0	0	0
Summer	2009-06-19	23	Large	Subtidal	5	H. sanguineus	M	0	0	1	1	1	0	0	1	0	0	0	0	0	0	0	0	0	0	0	0	0
Summer	2009-06-19	23	Large	Subtidal	6	H. sanguineus	F	0	0	0	0	0	0	0	0	0	0	0	0	0	0	0	0	0	0	0	0	0
Summer	2009-06-19	23	Large	Subtidal	7	H. sanguineus	M	1	0	0	1	0	0	0	1	0	0	0	0	0	0	0	0	0	0	0	0	0
Summer	2009-06-19	23	Large	Subtidal	8	No Crab	-	1	0	0	1	0	0	0	1	0	0	0	0	0	0	0	0	0	0	0	0	0
Summer	2009-06-19	23	Large	Subtidal	9	H. sanguineus	M	0	0	0	1	0	0	0	1	0	0	0	0	0	0	0	0	0	0	0	0	0
Summer	2009-06-19	23	Large	Subtidal	10	H. sanguineus	F	0	0	0	2	0	0	0	2	0	0	0	0	0	0	0	0	0	0	0	0	0
Summer	2009-06-19	23	Large	Subtidal	11	H. sanguineus	F	0	0	0	2	0	0	0	2	0	0	0	0	0	0	0	0	0	0	0	0	0
Summer	2009-06-19	23	Large	Subtidal	12	No Crab	-	1	0	0	0	0	0	0	0	0	0	0	0	0	0	0	0	0	0	0	0	0
Summer	2009-06-19	23	Large	Subtidal	13	No Crab	-	0	0	0	1	0	0	0	1	0	0	0	0	0	0	0	0	0	0	0	0	0
Summer	2009-06-19	23	Large	Subtidal	14	H. sanguineus	F	0	0	0	1	0	0	0	0	0	0	0	0	0	0	0	0	0	0	1	0	0
Summer	2009-06-19	23	Large	Subtidal	15	No Crab	-	0	0	0	1	0	0	0	1	0	0	0	0	0	0	0	0	0	0	1	0	0
Summer	2009-06-19	23	Large	Subtidal	16	No Crab	-	0	0	0	0	0	0	0	0	0	0	0	0	0	0	0	0	0	0	0	0	0
Summer	2009-06-19	23	Large	Subtidal	17	H. sanguineus	M	0	0	0	1	0	0	0	1	0	0	0	0	0	0	0	0	0	0	0	0	0
Summer	2009-06-19	23	Large	Subtidal	18	No Crab	-	0	0	0	1	0	0	0	1	0	0	0	0	0	0	0	0	0	0	0	0	0
Summer	2009-06-19	23	Large	Subtidal	19	H. sanguineus	M	0	0	0	0	0	0	0	0	0	0	0	0	0	0	0	0	0	0	0	0	0
Summer	2009-06-19	23	Large	Subtidal	20	H. sanguineus	M	0	0	0	0	0	0	0	0	0	0	0	0	0	0	0	0	0	0	0	0	0
Summer	2009-06-19	23	Large	Subtidal	21	No Crab	-	0	0	0	1	0	0	0	1	0	0	0	0	0	0	0	0	0	0	0	0	0
Summer	2009-06-19	23	Large	Subtidal	22	H. sanguineus	M	1	0	0	0	0	0	0	0	0	0	0	0	0	0	0	0	0	0	0	0	0
Summer	2009-06-19	23	Large	Subtidal	23	H. sanguineus	F	0	0	0	1	0	0	0	1	0	0	0	0	0	0	0	0	0	0	0	0	0
Summer	2009-06-19	23	Large	Subtidal	24	H. sanguineus	M	0	0	0	1	0	0	0	1	0	0	0	0	0	0	0	0	0	0	0	0	0
Summer	2009-06-19	23	Large	Subtidal	25	H. sanguineus	M	0	0	0	0	0	0	0	0	0	0	0	0	0	0	0	0	0	0	0	0	0
Summer	2009-06-20	24	Large	Subtidal	26	H. sanguineus	M	1	0	0	1	0	0	0	1	0	0	0	0	0	0	0	0	0	0	0	0	0
Summer	2009-06-20	24	Large	Subtidal	27	H. sanguineus	M	0	0	0	0	0	0	0	0	0	0	0	0	0	0	0	0	0	0	0	0	0
Summer	2009-06-20	24	Large	Subtidal	28	H. sanguineus	F	0	0	0	0	0	0	0	0	0	0	0	0	0	0	0	0	0	0	0	0	0
Summer	2009-06-20	24	Large	Subtidal	29	H. sanguineus	M	0	0	0	0	0	0	0	0	0	0	0	0	0	0	0	0	0	0	0	0	0
Summer	2009-06-20	24	Large	Subtidal	30	H. sanguineus	F	0	0	0	0	0	0	0	0	0	0	0	0	0	0	0	0	0	0	0	0	0
Summer	2009-06-20	24	Large	Subtidal	31	No Crab	-	0	0	1	0	1	0	0	0	0	0	0	0	0	0	0	0	0	0	0	0	0
Summer	2009-06-20	24	Large	Subtidal	32	No Crab	-	0	0	0	0	0	0	0	0	0	0	0	0	0	0	0	0	0	0	0	0	0
Summer	2009-06-20	24	Large	Subtidal	33	H. sanguineus	F	0	0	0	0	0	0	0	0	0	0	0	0	0	0	0	0	0	0	0	0	0
Summer	2009-06-20	24	Large	Subtidal	34	No Crab	-	0	0	0	0	0	0	0	0	0	0	0	0	0	0	0	0	0	0	0	0	0
Summer	2009-06-20	24	Large	Subtidal	35	No Crab	-	0	0	0	0	0	0	0	0	0	0	0	0	0	0	0	0	0	0	0	0	0
Summer	2009-06-20	24	Large	Subtidal	36	No Crab	-	1	0	1	1	0	0	0	0	0	0	0	1	0	0	0	1	0	0	0	1	0
Summer	2009-06-20	24	Large	Subtidal	37	H. sanguineus	M	0	0	0	0	0	0	0	0	0	0	0	0	0	0	0	0	0	0	0	0	0
Summer	2009-06-20	24	Large	Subtidal	38	H. sanguineus	M	0	0	0	1	0	0	0	1	0	0	0	0	0	0	0	0	0	0	0	0	0
Summer	2009-06-20	24	Large	Subtidal	39	No Crab	-	1	0	0	1	0	0	0	0	1	0	0	0	0	0	0	0	0	0	0	0	0
Summer	2009-06-20	24	Large	Subtidal	40	No Crab	-	1	0	0	0	0	0	0	0	0	0	0	0	0	0	0	0	0	0	0	0	0
Summer	2009-06-20	24	Large	Subtidal	41	H. sanguineus	M	0	0	1	0	0	0	0	0	0	0	0	0	1	0	0	1	0	0	0	0	0
Summer	2009-06-20	24	Large	Subtidal	42	H. sanguineus	F	0	0	0	0	0	0	0	0	0	0	0	0	0	0	0	0	0	0	0	0	0
Summer	2009-06-20	24	Large	Subtidal	43	No Crab	-	0	0	0	0	0	0	0	0	0	0	0	0	0	0	0	0	0	0	0	0	0
Summer	2009-06-20	24	Large	Subtidal	44	H. sanguineus	M	1	0	0	2	0	1	1	0	0	0	0	0	0	0	0	0	0	0	0	0	0
Summer	2009-06-20	24	Large	Subtidal	45	H. sanguineus	F	0	0	0	1	0	0	0	1	0	0	0	0	0	0	0	0	0	0	0	0	0
Summer	2009-06-20	24	Large	Subtidal	46	No Crab	-	0	0	0	0	0	0	0	0	0	0	0	0	0	0	0	0	0	0	0	0	0
Summer	2009-06-20	24	Large	Subtidal	47	No Crab	-	0	0	0	0	0	0	0	0	0	0	0	0	0	0	0	0	0	0	0	0	0
Summer	2009-06-20	24	Large	Subtidal	48	H. sanguineus	F	1	0	0	0	0	0	0	0	0	0	0	0	0	0	0	0	0	0	0	0	0
Summer	2009-06-20	24	Large	Subtidal	49	H. sanguineus	M	0	0	1	0	1	0	0	0	0	0	0	0	0	0	0	0	0	0	0	0	0
Summer	2009-06-20	24	Large	Subtidal	50	No Crab	-	0	0	0	0	0	0	0	0	0	0	0	0	0	0	0	0	0	0	0	0	0
Summer	2009-06-21	25	Large	Subtidal	1	No Crab	-	0	0	0	0	0	0	0	0	0	0	0	0	0	0	0	0	0	0	0	0	0
Summer	2009-06-21	25	Large	Subtidal	2	H. sanguineus	F	0	0	1	0	1	0	0	0	0	0	0	0	0	0	0	0	0	0	0	0	0
Summer	2009-06-21	25	Large	Subtidal	3	No Crab	-	0	0	1	0	1	0	0	0	0	0	0	0	0	0	0	0	0	0	0	0	0
Summer	2009-06-21	25	Large	Subtidal	4	H. sanguineus	M	0	0	0	1	0	0	0	1	0	0	0	0	0	0	0	0	0	0	0	0	0
Summer	2009-06-21	25	Large	Subtidal	5	H. sanguineus	M	0	0	0	0	0	0	0	0	0	0	0	0	0	0	0	0	0	0	0	0	0
Summer	2009-06-21	25	Large	Subtidal	6	H. sanguineus	M	0	0	0	0	0	0	0	0	0	0	0	0	0	0	0	0	0	0	0	0	0
Summer	2009-06-21	25	Large	Subtidal	7	No Crab	-	0	0	2	0	1	0	0	0	0	0	0	0	1	0	0	1	0	0	0	0	0
Summer	2009-06-21	25	Large	Subtidal	8	H. sanguineus	F	0	0	0	1	0	0	0	1	0	0	0	0	0	0	0	0	0	0	0	0	0
Summer	2009-06-21	25	Large	Subtidal	9	H. sanguineus	M	0	0	0	0	0	0	0	0	0	0	0	0	0	0	0	0	0	0	0	0	0
Summer	2009-06-21	25	Large	Subtidal	10	No Crab	-	0	0	0	0	0	0	0	0	0	0	0	0	0	0	0	0	0	0	0	0	0
Summer	2009-06-21	25	Large	Subtidal	11	H. sanguineus	F	0	0	1	0	0	0	0	0	0	0	0	0	1	0	0	1	0	0	0	0	0
Summer	2009-06-21	25	Large	Subtidal	12	No Crab	-	0	0	1	0	1	0	0	0	0	0	0	0	0	0	0	0	0	0	0	0	0
Summer	2009-06-21	25	Large	Subtidal	13	H. sanguineus	F	0	0	0	0	0	0	0	0	0	0	0	0	0	0	0	0	0	0	0	0	0
Summer	2009-06-21	25	Large	Subtidal	14	H. sanguineus	F	1	0	1	0	1	0	0	0	0	0	0	0	0	0	0	0	0	0	0	0	0
Summer	2009-06-21	25	Large	Subtidal	15	H. sanguineus	M	1	0	1	0	1	0	0	0	0	0	0	0	0	0	0	0	0	0	0	0	0
Summer	2009-06-21	25	Large	Subtidal	16	H. sanguineus	M	0	0	0	2	0	0	1	1	0	0	0	0	0	0	0	0	0	0	0	0	0
Summer	2009-06-21	25	Large	Subtidal	17	H. sanguineus	M	0	0	0	0	0	0	0	0	0	0	0	0	0	0	0	0	0	0	0	0	0
Summer	2009-06-21	25	Large	Subtidal	18	H. sanguineus	F	0	0	0	0	0	0	0	0	0	0	0	0	0	0	0	0	0	0	0	0	0
Summer	2009-06-21	25	Large	Subtidal	19	No Crab	-	0	0	2	0	2	0	0	0	0	0	0	0	0	0	0	0	0	0	0	0	0
Summer	2009-06-21	25	Large	Subtidal	20	No Crab	-	0	0	0	0	0	0	0	0	0	0	0	0	0	0	0	0	0	0	0	0	0
Summer	2009-06-21	25	Large	Subtidal	21	H. sanguineus	M	0	0	0	0	0	0	0	0	0	0	0	0	0	0	0	0	0	0	0	0	0
Summer	2009-06-21	25	Large	Subtidal	22	No Crab	-	0	0	0	1	0	0	1	0	0	0	0	0	0	0	0	0	0	0	0	0	0
Summer	2009-06-21	25	Large	Subtidal	23	H. sanguineus	M	1	0	0	0	0	0	0	0	0	0	0	0	0	0	0	0	0	0	0	0	0
Summer	2009-06-21	25	Large	Subtidal	24	H. sanguineus	M	0	0	0	0	0	0	0	0	0	0	0	0	0	0	0	0	0	0	0	0	0
Summer	2009-06-21	25	Large	Subtidal	25	No Crab	-	0	0	0	0	0	0	0	0	0	0	0	0	0	0	0	0	0	0	0	0	0
Summer	2009-06-22	26	Large	Subtidal	26	H. sanguineus	F	0	0	0	1	0	0	0	1	0	0	0	0	0	0	0	0	0	0	0	0	0
Summer	2009-06-22	26	Large	Subtidal	27	H. sanguineus	F	0	0	0	0	0	0	0	0	0	0	0	0	0	0	0	0	0	0	0	0	0
Summer	2009-06-22	26	Large	Subtidal	28	H. sanguineus	M	1	0	0	1	0	0	0	1	0	0	0	0	0	0	0	0	0	0	0	0	0
Summer	2009-06-22	26	Large	Subtidal	29	H. sanguineus	F	0	0	0	0	0	0	0	0	0	0	0	0	0	0	0	0	0	0	0	0	0
Summer	2009-06-22	26	Large	Subtidal	30	H. sanguineus	M	1	0	0	0	0	0	0	0	0	0	0	0	0	0	0	0	0	0	0	0	0
Summer	2009-07-12	30	Large	Subtidal	1	Carcinus maenas	F	0	0	0	0	0	0	0	0	0	0	0	0	0	0	0	0	0	0	0	0	0
Summer	2009-07-12	30	Large	Subtidal	2	Carcinus maenas	M	0	0	0	0	0	0	0	0	0	0	0	0	0	0	0	0	0	0	0	0	0
Summer	2009-07-12	30	Large	Subtidal	3	Carcinus maenas	F	0	0	0	0	0	0	0	0	0	0	0	0	0	0	0	0	0	0	0	0	0
Summer	2009-07-12	30	Large	Subtidal	4	Carcinus maenas	F	0	0	0	0	0	0	0	0	0	0	0	0	0	0	0	0	0	0	0	0	0
Summer	2009-07-12	30	Large	Subtidal	5	Carcinus maenas	F	0	0	1	0	1	0	0	0	0	0	0	0	0	0	0	0	0	0	0	0	0
Summer	2009-07-12	30	Large	Subtidal	6	Carcinus maenas	M	0	0	1	0	1	0	0	0	0	0	0	0	0	0	0	0	0	0	0	0	0
Summer	2009-07-12	30	Large	Subtidal	7	Carcinus maenas	F	0	0	0	0	0	0	0	0	0	0	0	0	0	0	0	0	0	0	0	0	0
Summer	2009-07-12	30	Large	Subtidal	8	Carcinus maenas	F	0	0	0	1	0	0	1	0	0	0	0	0	0	0	0	0	0	0	0	0	0
Summer	2009-07-12	30	Large	Subtidal	9	Carcinus maenas	F	1	0	1	1	1	0	0	0	0	0	0	0	0	0	0	0	0	0	1	0	0
Summer	2009-07-12	30	Large	Subtidal	10	Carcinus maenas	M	0	0	0	0	0	0	0	0	0	0	0	0	0	0	0	0	0	0	0	0	0
Summer	2009-07-12	30	Large	Subtidal	11	Carcinus maenas	M	0	0	0	0	0	0	0	0	0	0	0	0	0	0	0	0	0	0	0	0	0
Summer	2009-07-12	30	Large	Subtidal	12	Carcinus maenas	F	0	0	1	0	0	0	0	0	0	0	0	0	1	0	0	1	0	0	0	0	0
Summer	2009-07-12	30	Large	Subtidal	13	Carcinus maenas	F	0	0	1	0	1	0	0	0	0	0	0	0	0	0	0	0	0	0	0	0	0
Summer	2009-07-12	30	Large	Subtidal	14	Carcinus maenas	F	0	0	0	0	0	0	0	0	0	0	0	0	0	0	0	0	0	0	0	0	0
Summer	2009-07-12	30	Large	Subtidal	15	Carcinus maenas	F	0	0	1	0	0	0	0	0	0	0	1	0	0	0	0	0	0	0	0	0	0
Summer	2009-07-12	30	Large	Subtidal	16	Carcinus maenas	M	0	0	0	0	0	0	0	0	0	0	0	0	0	0	0	0	0	0	0	0	0
Summer	2009-07-12	30	Large	Subtidal	17	Carcinus maenas	M	0	0	1	1	1	0	1	0	0	0	0	0	0	0	0	0	0	0	0	0	0
Summer	2009-07-12	30	Large	Subtidal	18	Carcinus maenas	M	0	0	1	0	1	0	0	0	0	0	0	0	0	0	0	0	0	0	0	0	0
Summer	2009-07-12	30	Large	Subtidal	19	Carcinus maenas	F	0	0	0	0	0	0	0	0	0	0	0	0	0	0	0	0	0	0	0	0	0
Summer	2009-07-12	30	Large	Subtidal	20	Carcinus maenas	M	0	0	0	0	0	0	0	0	0	0	0	0	0	0	0	0	0	0	0	0	0
Summer	2009-07-12	30	Large	Subtidal	21	Carcinus maenas	M	1	0	0	0	0	0	0	0	0	0	0	0	0	0	0	0	0	0	0	0	0
Summer	2009-07-12	30	Large	Subtidal	22	Carcinus maenas	M	0	0	0	0	0	0	0	0	0	0	0	0	0	0	0	0	0	0	0	0	0
Summer	2009-07-12	30	Large	Subtidal	23	Carcinus maenas	F	0	0	0	0	0	0	0	0	0	0	0	0	0	0	0	0	0	0	0	0	0
Summer	2009-07-12	30	Large	Subtidal	24	Carcinus maenas	M	0	0	0	0	0	0	0	0	0	0	0	0	0	0	0	0	0	0	0	0	0
Summer	2009-07-12	30	Large	Subtidal	25	Carcinus maenas	M	0	0	0	0	0	0	0	0	0	0	0	0	0	0	0	0	0	0	0	0	0
Summer	2009-07-13	31	Large	Subtidal	26	Carcinus maenas	F	0	0	2	0	1	0	0	0	0	0	0	0	0	0	1	1	0	0	0	0	0
Summer	2009-07-13	31	Large	Subtidal	27	Carcinus maenas	M	0	0	0	0	0	0	0	0	0	0	0	0	0	0	0	0	0	0	0	0	0
Summer	2009-07-13	31	Large	Subtidal	28	Carcinus maenas	M	0	0	0	1	0	0	1	0	0	0	0	0	0	0	0	0	0	0	0	0	0
Summer	2009-07-13	31	Large	Subtidal	29	Carcinus maenas	F	0	0	1	0	1	0	0	0	0	0	0	0	0	0	0	0	0	0	0	0	0
Summer	2009-07-13	31	Large	Subtidal	30	Carcinus maenas	F	0	0	0	0	0	0	0	0	0	0	0	0	0	0	0	0	0	0	0	0	0
Summer	2009-07-13	31	Large	Subtidal	31	Carcinus maenas	M	2	0	0	0	0	0	0	0	0	0	0	0	0	0	0	0	0	0	0	0	0
Summer	2009-07-13	31	Large	Subtidal	32	Carcinus maenas	F	1	0	1	0	1	0	0	0	0	0	0	0	0	0	0	0	0	0	0	0	0
Summer	2009-07-13	31	Large	Subtidal	33	Carcinus maenas	M	0	0	0	1	0	0	1	0	0	0	0	0	0	0	0	0	0	0	0	0	0
Summer	2009-07-13	31	Large	Subtidal	34	Carcinus maenas	F	0	0	3	0	3	0	0	0	0	0	0	0	0	0	0	0	0	0	0	0	0
Summer	2009-07-13	31	Large	Subtidal	35	Carcinus maenas	M	1	0	0	0	0	0	0	0	0	0	0	0	0	0	0	0	0	0	0	0	0
Summer	2009-07-13	31	Large	Subtidal	36	Carcinus maenas	M	0	0	1	0	1	0	0	0	0	0	0	0	0	0	0	0	0	0	0	0	0
Summer	2009-07-13	31	Large	Subtidal	37	Carcinus maenas	M	0	0	0	0	0	0	0	0	0	0	0	0	0	0	0	0	0	0	0	0	0
Summer	2009-07-13	31	Large	Subtidal	38	Carcinus maenas	F	0	0	0	1	0	0	1	0	0	0	0	0	0	0	0	0	0	0	0	0	0
Summer	2009-07-13	31	Large	Subtidal	39	Carcinus maenas	M	0	0	1	0	0	0	0	0	0	0	1	0	0	0	0	0	0	0	0	0	0
Summer	2009-07-13	31	Large	Subtidal	40	Carcinus maenas	F	0	0	0	0	0	0	0	0	0	0	0	0	0	0	0	0	0	0	0	0	0
Summer	2009-07-13	31	Large	Subtidal	41	Carcinus maenas	M	1	0	1	0	1	0	0	0	0	0	0	0	0	0	0	0	0	0	0	0	0
Summer	2009-07-13	31	Large	Subtidal	42	Carcinus maenas	M	0	0	0	0	0	0	0	0	0	0	0	0	0	0	0	0	0	0	0	0	0
Summer	2009-07-13	31	Large	Subtidal	43	Carcinus maenas	F	1	0	0	0	0	0	0	0	0	0	0	0	0	0	0	0	0	0	0	0	0
Summer	2009-07-13	31	Large	Subtidal	44	Carcinus maenas	M	0	0	1	0	1	0	0	0	0	0	0	0	0	0	0	0	0	0	0	0	0
Summer	2009-07-13	31	Large	Subtidal	45	Carcinus maenas	F	1	0	0	0	0	0	0	0	0	0	0	0	0	0	0	0	0	0	0	0	0
Summer	2009-07-13	31	Large	Subtidal	46	Carcinus maenas	F	0	0	0	0	0	0	0	0	0	0	0	0	0	0	0	0	0	0	0	0	0
Summer	2009-07-13	31	Large	Subtidal	47	Carcinus maenas	M	0	0	0	0	0	0	0	0	0	0	0	0	0	0	0	0	0	0	0	0	0
Summer	2009-07-13	31	Large	Subtidal	48	Carcinus maenas	M	0	0	0	0	0	0	0	0	0	0	0	0	0	0	0	0	0	0	0	0	0
Summer	2009-07-13	31	Large	Subtidal	49	Carcinus maenas	F	0	1	0	0	0	0	0	0	0	0	0	0	0	0	0	0	0	0	0	0	0
Summer	2009-07-13	31	Large	Subtidal	50	Carcinus maenas	F	1	0	0	0	0	0	0	0	0	0	0	0	0	0	0	0	0	0	0	0	0
Summer	2009-07-14	32	Large	Subtidal	1	Carcinus maenas	M	0	0	0	0	0	0	0	0	0	0	0	0	0	0	0	0	0	0	0	0	0
Summer	2009-07-14	32	Large	Subtidal	2	Carcinus maenas	F	0	0	2	0	1	0	0	0	0	0	0	0	0	0	1	1	0	0	0	0	0
Summer	2009-07-14	32	Large	Subtidal	3	Carcinus maenas	F	0	0	0	0	0	0	0	0	0	0	0	0	0	0	0	0	0	0	0	0	0
Summer	2009-07-14	32	Large	Subtidal	4	Carcinus maenas	F	0	0	0	0	0	0	0	0	0	0	0	0	0	0	0	0	0	0	0	0	0
Summer	2009-07-14	32	Large	Subtidal	5	Carcinus maenas	M	2	0	0	0	0	0	0	0	0	0	0	0	0	0	0	0	0	0	0	0	0
Summer	2009-07-14	32	Large	Subtidal	6	Carcinus maenas	M	0	0	0	0	0	0	0	0	0	0	0	0	0	0	0	0	0	0	0	0	0
Summer	2009-07-14	32	Large	Subtidal	7	Carcinus maenas	M	0	0	0	0	0	0	0	0	0	0	0	0	0	0	0	0	0	0	0	0	0
Summer	2009-07-14	32	Large	Subtidal	8	Carcinus maenas	F	1	0	0	0	0	0	0	0	0	0	0	0	0	0	0	0	0	0	0	0	0
Summer	2009-07-14	32	Large	Subtidal	9	Carcinus maenas	M	0	0	0	0	0	0	0	0	0	0	0	0	0	0	0	0	0	0	0	0	0
Summer	2009-07-14	32	Large	Subtidal	10	Carcinus maenas	M	1	0	1	1	1	0	1	0	0	0	0	0	0	0	0	0	0	0	0	0	0
Summer	2009-07-14	32	Large	Subtidal	11	Carcinus maenas	F	1	0	0	0	0	0	0	0	0	0	0	0	0	0	0	0	0	0	0	0	0
Summer	2009-07-14	32	Large	Subtidal	12	Carcinus maenas	F	0	0	1	0	1	0	0	0	0	0	0	0	0	0	0	0	0	0	0	0	0
Summer	2009-07-14	32	Large	Subtidal	13	Carcinus maenas	F	0	0	0	0	0	0	0	0	0	0	0	0	0	0	0	0	0	0	0	0	0
Summer	2009-07-14	32	Large	Subtidal	14	Carcinus maenas	M	1	0	0	0	0	0	0	0	0	0	0	0	0	0	0	0	0	0	0	0	0
Summer	2009-07-14	32	Large	Subtidal	15	Carcinus maenas	F	1	0	0	0	0	0	0	0	0	0	0	0	0	0	0	0	0	0	0	0	0
Summer	2009-07-14	32	Large	Subtidal	16	Carcinus maenas	M	0	0	1	0	0	0	0	0	0	0	1	0	0	0	0	0	0	0	0	0	0
Summer	2009-07-14	32	Large	Subtidal	17	Carcinus maenas	M	1	0	0	0	0	0	0	0	0	0	0	0	0	0	0	0	0	0	0	0	0
Summer	2009-07-14	32	Large	Subtidal	18	Carcinus maenas	F	0	0	0	0	0	0	0	0	0	0	0	0	0	0	0	0	0	0	0	0	0
Summer	2009-07-14	32	Large	Subtidal	19	Carcinus maenas	F	0	0	0	0	0	0	0	0	0	0	0	0	0	0	0	0	0	0	0	0	0
Summer	2009-07-14	32	Large	Subtidal	20	Carcinus maenas	M	0	0	0	0	0	0	0	0	0	0	0	0	0	0	0	0	0	0	0	0	0
Summer	2009-07-14	32	Large	Subtidal	21	Carcinus maenas	M	0	0	0	0	0	0	0	0	0	0	0	0	0	0	0	0	0	0	0	0	0
Summer	2009-07-14	32	Large	Subtidal	22	Carcinus maenas	M	1	0	0	0	0	0	0	0	0	0	0	0	0	0	0	0	0	0	0	0	0
Summer	2009-07-14	32	Large	Subtidal	23	Carcinus maenas	F	0	0	3	0	1	0	0	0	0	0	0	0	0	0	2	2	0	0	0	0	0
Summer	2009-07-14	32	Large	Subtidal	24	Carcinus maenas	F	0	0	1	0	1	0	0	0	0	0	0	0	0	0	0	0	0	0	0	0	0
Summer	2009-07-14	32	Large	Subtidal	25	Carcinus maenas	F	0	0	0	0	0	0	0	0	0	0	0	0	0	0	0	0	0	0	0	0	0
Summer	2009-07-15	33	Large	Subtidal	26	Carcinus maenas	F	0	0	0	0	0	0	0	0	0	0	0	0	0	0	0	0	0	0	0	0	0
Summer	2009-07-15	33	Large	Subtidal	27	Carcinus maenas	M	0	0	0	0	0	0	0	0	0	0	0	0	0	0	0	0	0	0	0	0	0	BAIT DEAD
Summer	2009-07-15	33	Large	Subtidal	28	Carcinus maenas	F	0	0	1	0	0	0	0	0	0	0	0	0	0	0	1	1	0	0	0	0	0
Summer	2009-07-15	33	Large	Subtidal	29	Carcinus maenas	M	0	0	0	0	0	0	0	0	0	0	0	0	0	0	0	0	0	0	0	0	0
Summer	2009-07-15	33	Large	Subtidal	30	Carcinus maenas	M	0	0	0	0	0	0	0	0	0	0	0	0	0	0	0	0	0	0	0	0	0
Summer	2009-07-15	33	Large	Subtidal	31	Carcinus maenas	F	1	0	1	0	1	0	0	0	0	0	0	0	0	0	0	0	0	0	0	0	0
Summer	2009-07-15	33	Large	Subtidal	32	Carcinus maenas	M	0	0	0	0	0	0	0	0	0	0	0	0	0	0	0	0	0	0	0	0	0
Summer	2009-07-15	33	Large	Subtidal	33	Carcinus maenas	M	0	0	0	0	0	0	0	0	0	0	0	0	0	0	0	0	0	0	0	0	0
Summer	2009-07-15	33	Large	Subtidal	34	Carcinus maenas	F	0	0	1	0	1	0	0	0	0	0	0	0	0	0	0	0	0	0	0	0	0
Summer	2009-07-15	33	Large	Subtidal	35	Carcinus maenas	F	0	0	0	0	0	0	0	0	0	0	0	0	0	0	0	0	0	0	0	0	0
Summer	2009-07-15	33	Large	Subtidal	36	Carcinus maenas	F	0	0	0	0	0	0	0	0	0	0	0	0	0	0	0	0	0	0	0	0	0
Summer	2009-07-15	33	Large	Subtidal	37	Carcinus maenas	F	1	0	0	0	0	0	0	0	0	0	0	0	0	0	0	0	0	0	0	0	0
Summer	2009-07-15	33	Large	Subtidal	38	Carcinus maenas	F	1	0	0	0	0	0	0	0	0	0	0	0	0	0	0	0	0	0	0	0	0
Summer	2009-07-15	33	Large	Subtidal	39	Carcinus maenas	F	0	0	1	0	1	0	0	0	0	0	0	0	0	0	0	0	0	0	0	0	0
Summer	2009-07-15	33	Large	Subtidal	40	Carcinus maenas	M	0	0	0	0	0	0	0	0	0	0	0	0	0	0	0	0	0	0	0	0	0
Summer	2009-07-15	33	Large	Subtidal	41	Carcinus maenas	F	0	0	0	0	0	0	0	0	0	0	0	0	0	0	0	0	0	0	0	0	0
Summer	2009-07-15	33	Large	Subtidal	42	Carcinus maenas	M	1	0	0	0	0	0	0	0	0	0	0	0	0	0	0	0	0	0	0	0	0
Summer	2009-07-15	33	Large	Subtidal	43	Carcinus maenas	F	0	0	0	0	0	0	0	0	0	0	0	0	0	0	0	0	0	0	0	0	0
Summer	2009-07-15	33	Large	Subtidal	44	Carcinus maenas	F	0	0	0	1	0	0	1	0	0	0	0	0	0	0	0	0	0	0	0	0	0
Summer	2009-07-15	33	Large	Subtidal	45	Carcinus maenas	M	0	0	0	0	0	0	0	0	0	0	0	0	0	0	0	0	0	0	0	0	0
Summer	2009-07-15	33	Large	Subtidal	46	Carcinus maenas	M	0	0	0	0	0	0	0	0	0	0	0	0	0	0	0	0	0	0	0	0	0
Summer	2009-07-15	33	Large	Subtidal	47	Carcinus maenas	F	1	0	0	0	0	0	0	0	0	0	0	0	0	0	0	0	0	0	0	0	0
Summer	2009-07-15	33	Large	Subtidal	48	Carcinus maenas	F	1	0	0	0	0	0	0	0	0	0	0	0	0	0	0	0	0	0	0	0	0
Summer	2009-07-15	33	Large	Subtidal	49	Carcinus maenas	M	0	0	1	0	0	0	0	0	0	0	0	0	0	0	1	1	0	0	0	0	0
Summer	2009-07-15	33	Large	Subtidal	50	Carcinus maenas	F	0	0	0	1	0	0	0	0	0	0	0	0	0	0	0	0	0	0	0	1	0
Summer	2009-07-16	34	Large	Subtidal	1	Carcinus maenas	M	0	0	0	0	0	0	0	0	0	0	0	0	0	0	0	0	0	0	0	0	0
Summer	2009-07-16	34	Large	Subtidal	2	Carcinus maenas	M	0	0	1	0	1	0	0	0	0	0	0	0	0	0	0	0	0	0	0	0	0
Summer	2009-07-16	34	Large	Subtidal	3	Carcinus maenas	F	0	0	1	0	1	0	0	0	0	0	0	0	0	0	0	0	0	0	0	0	0
Summer	2009-07-16	34	Large	Subtidal	4	Carcinus maenas	M	0	0	1	0	0	0	0	0	0	0	0	0	0	0	1	1	0	0	0	0	0
Summer	2009-07-16	34	Large	Subtidal	5	Carcinus maenas	M	2	0	0	0	0	0	0	0	0	0	0	0	0	0	0	0	0	0	0	0	0
Summer	2009-07-16	34	Large	Subtidal	6	Carcinus maenas	F	1	0	0	1	0	0	1	0	0	0	0	0	0	0	0	0	0	0	0	0	0
Summer	2009-07-16	34	Large	Subtidal	7	Carcinus maenas	M	0	0	1	0	1	0	0	0	0	0	0	0	0	0	0	0	0	0	0	0	0
Summer	2009-07-16	34	Large	Subtidal	8	Carcinus maenas	M	0	0	0	0	0	0	0	0	0	0	0	0	0	0	0	0	0	0	0	0	0
Summer	2009-07-16	34	Large	Subtidal	9	Carcinus maenas	F	0	0	1	0	1	0	0	0	0	0	0	0	0	0	0	0	0	0	0	0	0
Summer	2009-07-16	34	Large	Subtidal	10	Carcinus maenas	M	1	0	1	0	1	0	0	0	0	0	0	0	0	0	0	0	0	0	0	0	0
Summer	2009-07-16	34	Large	Subtidal	11	Carcinus maenas	F	0	0	0	0	0	0	0	0	0	0	0	0	0	0	0	0	0	0	0	0	0
Summer	2009-07-16	34	Large	Subtidal	12	Carcinus maenas	F	0	0	0	0	0	0	0	0	0	0	0	0	0	0	0	0	0	0	0	0	0
Summer	2009-07-16	34	Large	Subtidal	13	Carcinus maenas	F	0	0	0	0	0	0	0	0	0	0	0	0	0	0	0	0	0	0	0	0	0
Summer	2009-07-16	34	Large	Subtidal	14	Carcinus maenas	M	0	0	0	0	0	0	0	0	0	0	0	0	0	0	0	0	0	0	0	0	0
Summer	2009-07-16	34	Large	Subtidal	15	Carcinus maenas	F	0	0	0	0	0	0	0	0	0	0	0	0	0	0	0	0	0	0	0	0	0	BAIT DEAD
Summer	2009-07-16	34	Large	Subtidal	16	Carcinus maenas	M	0	0	0	0	0	0	0	0	0	0	0	0	0	0	0	0	0	0	0	0	0
Summer	2009-07-16	34	Large	Subtidal	17	Carcinus maenas	M	1	0	0	0	0	0	0	0	0	0	0	0	0	0	0	0	0	0	0	0	0
Summer	2009-07-16	34	Large	Subtidal	18	Carcinus maenas	M	0	0	0	0	0	0	0	0	0	0	0	0	0	0	0	0	0	0	0	0	0
Summer	2009-07-16	34	Large	Subtidal	19	Carcinus maenas	M	0	0	0	0	0	0	0	0	0	0	0	0	0	0	0	0	0	0	0	0	0
Summer	2009-07-16	34	Large	Subtidal	20	Carcinus maenas	M	0	0	0	0	0	0	0	0	0	0	0	0	0	0	0	0	0	0	0	0	0
Summer	2009-09-13	35	Large	Intertidal	1	H. sanguineus	F	0	0	0	0	0	0	0	0	0	0	0	0	0	0	0	0	0	0	0	0	0
Summer	2009-09-13	35	Large	Intertidal	2	H. sanguineus	M	0	0	0	0	0	0	0	0	0	0	0	0	0	0	0	0	0	0	0	0	0
Summer	2009-09-13	35	Large	Intertidal	3	H. sanguineus	F	0	0	0	0	0	0	0	0	0	0	0	0	0	0	0	0	0	0	0	0	0
Summer	2009-09-13	35	Large	Intertidal	4	No Crab	-	0	0	0	0	0	0	0	0	0	0	0	0	0	0	0	0	0	0	0	0	0
Summer	2009-09-13	35	Large	Intertidal	5	Carcinus maenas	F	0	0	0	0	0	0	0	0	0	0	0	0	0	0	0	0	0	0	0	0	0
Summer	2009-09-13	35	Large	Intertidal	6	H. sanguineus	F	1	0	0	0	0	0	0	0	0	0	0	0	0	0	0	0	0	0	0	0	0
Summer	2009-09-13	35	Large	Intertidal	7	H. sanguineus	F	0	0	0	0	0	0	0	0	0	0	0	0	0	0	0	0	0	0	0	0	0
Summer	2009-09-13	35	Large	Intertidal	8	Carcinus maenas	M	0	0	0	0	0	0	0	0	0	0	0	0	0	0	0	0	0	0	0	0	0
Summer	2009-09-13	35	Large	Intertidal	9	H. sanguineus	M	0	0	0	0	0	0	0	0	0	0	0	0	0	0	0	0	0	0	0	0	0
Summer	2009-09-13	35	Large	Intertidal	10	No Crab	-	0	0	0	0	0	0	0	0	0	0	0	0	0	0	0	0	0	0	0	0	0
Summer	2009-09-13	35	Large	Intertidal	11	Carcinus maenas	M	0	0	0	0	0	0	0	0	0	0	0	0	0	0	0	0	0	0	0	0	0
Summer	2009-09-13	35	Large	Intertidal	12	Carcinus maenas	M	0	0	0	0	0	0	0	0	0	0	0	0	0	0	0	0	0	0	0	0	0
Summer	2009-09-13	35	Large	Intertidal	13	Carcinus maenas	M	0	0	0	0	0	0	0	0	0	0	0	0	0	0	0	0	0	0	0	0	0
Summer	2009-09-13	35	Large	Intertidal	14	H. sanguineus	M	0	0	0	0	0	0	0	0	0	0	0	0	0	0	0	0	0	0	0	0	0
Summer	2009-09-13	35	Large	Intertidal	15	H. sanguineus	M	0	0	0	0	0	0	0	0	0	0	0	0	0	0	0	0	0	0	0	0	0
Summer	2009-09-13	35	Large	Intertidal	16	Carcinus maenas	F	0	0	0	0	0	0	0	0	0	0	0	0	0	0	0	0	0	0	0	0	0
Summer	2009-09-13	35	Large	Intertidal	17	Carcinus maenas	M	0	0	0	0	0	0	0	0	0	0	0	0	0	0	0	0	0	0	0	0	0
Summer	2009-09-13	35	Large	Intertidal	18	No Crab	-	0	0	0	0	0	0	0	0	0	0	0	0	0	0	0	0	0	0	0	0	0
Summer	2009-09-13	35	Large	Intertidal	19	Carcinus maenas	F	0	0	0	0	0	0	0	0	0	0	0	0	0	0	0	0	0	0	0	0	0
Summer	2009-09-13	35	Large	Intertidal	20	H. sanguineus	M	0	0	0	0	0	0	0	0	0	0	0	0	0	0	0	0	0	0	0	0	0
Summer	2009-09-13	35	Large	Intertidal	21	No Crab	-	0	1	0	0	0	0	0	0	0	0	0	0	0	0	0	0	0	0	0	0	0
Summer	2009-09-13	35	Large	Intertidal	22	H. sanguineus	M	0	1	0	0	0	0	0	0	0	0	0	0	0	0	0	0	0	0	0	0	0
Summer	2009-09-13	35	Large	Intertidal	23	Carcinus maenas	M	0	1	0	0	0	0	0	0	0	0	0	0	0	0	0	0	0	0	0	0	0
Summer	2009-09-13	35	Large	Intertidal	24	No Crab	-	0	1	0	0	0	0	0	0	0	0	0	0	0	0	0	0	0	0	0	0	0
Summer	2009-09-13	35	Large	Intertidal	25	Carcinus maenas	F	1	0	0	0	0	0	0	0	0	0	0	0	0	0	0	0	0	0	0	0	0
Summer	2009-09-14	36	Large	Intertidal	26	Carcinus maenas	M	0	0	0	0	0	0	0	0	0	0	0	0	0	0	0	0	0	0	0	0	0
Summer	2009-09-14	36	Large	Intertidal	27	Carcinus maenas	F	0	0	0	0	0	0	0	0	0	0	0	0	0	0	0	0	0	0	0	0	0
Summer	2009-09-14	36	Large	Intertidal	28	No Crab	-	0	0	0	0	0	0	0	0	0	0	0	0	0	0	0	0	0	0	0	0	0
Summer	2009-09-14	36	Large	Intertidal	29	H. sanguineus	M	0	0	0	0	0	0	0	0	0	0	0	0	0	0	0	0	0	0	0	0	0
Summer	2009-09-14	36	Large	Intertidal	30	Carcinus maenas	F	0	0	0	0	0	0	0	0	0	0	0	0	0	0	0	0	0	0	0	0	0
Summer	2009-09-14	36	Large	Intertidal	31	Carcinus maenas	M	0	0	0	0	0	0	0	0	0	0	0	0	0	0	0	0	0	0	0	0	0
Summer	2009-09-14	36	Large	Intertidal	32	H. sanguineus	M	0	0	0	0	0	0	0	0	0	0	0	0	0	0	0	0	0	0	0	0	0
Summer	2009-09-14	36	Large	Intertidal	33	H. sanguineus	F	0	0	0	0	0	0	0	0	0	0	0	0	0	0	0	0	0	0	0	0	0
Summer	2009-09-14	36	Large	Intertidal	34	H. sanguineus	M	1	0	0	0	0	0	0	0	0	0	0	0	0	0	0	0	0	0	0	0	0
Summer	2009-09-14	36	Large	Intertidal	35	No Crab	-	0	0	0	0	0	0	0	0	0	0	0	0	0	0	0	0	0	0	0	0	0
Summer	2009-09-14	36	Large	Intertidal	36	Carcinus maenas	F	0	0	0	0	0	0	0	0	0	0	0	0	0	0	0	0	0	0	0	0	0
Summer	2009-09-14	36	Large	Intertidal	37	Carcinus maenas	F	0	0	0	0	0	0	0	0	0	0	0	0	0	0	0	0	0	0	0	0	0
Summer	2009-09-14	36	Large	Intertidal	38	Carcinus maenas	F	0	0	0	0	0	0	0	0	0	0	0	0	0	0	0	0	0	0	0	0	0
Summer	2009-09-14	36	Large	Intertidal	39	Carcinus maenas	M	0	0	0	0	0	0	0	0	0	0	0	0	0	0	0	0	0	0	0	0	0
Summer	2009-09-14	36	Large	Intertidal	40	Carcinus maenas	F	0	0	0	0	0	0	0	0	0	0	0	0	0	0	0	0	0	0	0	0	0
Summer	2009-09-14	36	Large	Intertidal	41	Carcinus maenas	M	0	0	0	0	0	0	0	0	0	0	0	0	0	0	0	0	0	0	0	0	0
Summer	2009-09-14	36	Large	Intertidal	42	H. sanguineus	M	0	0	0	0	0	0	0	0	0	0	0	0	0	0	0	0	0	0	0	0	0
Summer	2009-09-14	36	Large	Intertidal	43	No Crab	-	0	0	0	0	0	0	0	0	0	0	0	0	0	0	0	0	0	0	0	0	0
Summer	2009-09-14	36	Large	Intertidal	44	Carcinus maenas	F	0	0	0	0	0	0	0	0	0	0	0	0	0	0	0	0	0	0	0	0	0
Summer	2009-09-14	36	Large	Intertidal	45	H. sanguineus	M	0	0	0	0	0	0	0	0	0	0	0	0	0	0	0	0	0	0	0	0	0
Summer	2009-09-14	36	Large	Intertidal	46	H. sanguineus	F	0	0	0	0	0	0	0	0	0	0	0	0	0	0	0	0	0	0	0	0	0
Summer	2009-09-14	36	Large	Intertidal	47	H. sanguineus	F	0	0	0	0	0	0	0	0	0	0	0	0	0	0	0	0	0	0	0	0	0
Summer	2009-09-14	36	Large	Intertidal	48	H. sanguineus	F	0	0	0	0	0	0	0	0	0	0	0	0	0	0	0	0	0	0	0	0	0
Summer	2009-09-14	36	Large	Intertidal	49	H. sanguineus	M	0	0	0	0	0	0	0	0	0	0	0	0	0	0	0	0	0	0	0	0	0
Summer	2009-09-14	36	Large	Intertidal	50	No Crab	-	0	1	0	0	0	0	0	0	0	0	0	0	0	0	0	0	0	0	0	0	0
Summer	2009-09-15	37	Large	Intertidal	1	H. sanguineus	M	0	0	0	0	0	0	0	0	0	0	0	0	0	0	0	0	0	0	0	0	0
Summer	2009-09-15	37	Large	Intertidal	2	H. sanguineus	F	0	0	0	0	0	0	0	0	0	0	0	0	0	0	0	0	0	0	0	0	0
Summer	2009-09-15	37	Large	Intertidal	3	No Crab	-	0	0	0	0	0	0	0	0	0	0	0	0	0	0	0	0	0	0	0	0	0
Summer	2009-09-15	37	Large	Intertidal	4	Carcinus maenas	F	0	0	0	0	0	0	0	0	0	0	0	0	0	0	0	0	0	0	0	0	0
Summer	2009-09-15	37	Large	Intertidal	5	No Crab	-	0	1	0	1	0	0	0	0	0	0	0	0	0	0	0	0	0	0	0	1	0
Summer	2009-09-15	37	Large	Intertidal	6	No Crab	-	0	1	0	0	0	0	0	0	0	0	0	0	0	0	0	0	0	0	0	0	0
Summer	2009-09-15	37	Large	Intertidal	7	Carcinus maenas	F	0	1	0	0	0	0	0	0	0	0	0	0	0	0	0	0	0	0	0	0	0
Summer	2009-09-15	37	Large	Intertidal	8	No Crab	-	0	0	0	0	0	0	0	0	0	0	0	0	0	0	0	0	0	0	0	0	0
Summer	2009-09-15	37	Large	Intertidal	9	No Crab	-	1	0	0	0	0	0	0	0	0	0	0	0	0	0	0	0	0	0	0	0	0
Summer	2009-09-15	37	Large	Intertidal	10	Carcinus maenas	M	0	0	0	0	0	0	0	0	0	0	0	0	0	0	0	0	0	0	0	0	0
Summer	2009-09-15	37	Large	Intertidal	11	Carcinus maenas	F	0	0	0	0	0	0	0	0	0	0	0	0	0	0	0	0	0	0	0	0	0
Summer	2009-09-15	37	Large	Intertidal	12	Carcinus maenas	F	0	0	0	0	0	0	0	0	0	0	0	0	0	0	0	0	0	0	0	0	0
Summer	2009-09-15	37	Large	Intertidal	13	Carcinus maenas	F	0	0	0	0	0	0	0	0	0	0	0	0	0	0	0	0	0	0	0	0	0
Summer	2009-09-15	37	Large	Intertidal	14	Carcinus maenas	M	0	0	0	0	0	0	0	0	0	0	0	0	0	0	0	0	0	0	0	0	0
Summer	2009-09-15	37	Large	Intertidal	15	H. sanguineus	F	0	0	0	0	0	0	0	0	0	0	0	0	0	0	0	0	0	0	0	0	0
Summer	2009-09-15	37	Large	Intertidal	16	Carcinus maenas	M	0	0	0	0	0	0	0	0	0	0	0	0	0	0	0	0	0	0	0	0	0
Summer	2009-09-15	37	Large	Intertidal	17	Carcinus maenas	M	0	0	0	0	0	0	0	0	0	0	0	0	0	0	0	0	0	0	0	0	0
Summer	2009-09-15	37	Large	Intertidal	18	H. sanguineus	M	0	0	0	0	0	0	0	0	0	0	0	0	0	0	0	0	0	0	0	0	0
Summer	2009-09-15	37	Large	Intertidal	19	H. sanguineus	F	0	0	0	0	0	0	0	0	0	0	0	0	0	0	0	0	0	0	0	0	0
Summer	2009-09-15	37	Large	Intertidal	20	Carcinus maenas	F	0	0	0	0	0	0	0	0	0	0	0	0	0	0	0	0	0	0	0	0	0
Summer	2009-09-15	37	Large	Intertidal	21	No Crab	-	1	0	0	0	0	0	0	0	0	0	0	0	0	0	0	0	0	0	0	0	0
Summer	2009-09-15	37	Large	Intertidal	22	Carcinus maenas	F	0	0	0	0	0	0	0	0	0	0	0	0	0	0	0	0	0	0	0	0	0
Summer	2009-09-15	37	Large	Intertidal	23	No Crab	-	0	1	0	0	0	0	0	0	0	0	0	0	0	0	0	0	0	0	0	0	0
Summer	2009-09-15	37	Large	Intertidal	24	Carcinus maenas	F	0	0	0	0	0	0	0	0	0	0	0	0	0	0	0	0	0	0	0	0	0
Summer	2009-09-15	37	Large	Intertidal	25	H. sanguineus	F	0	1	0	0	0	0	0	0	0	0	0	0	0	0	0	0	0	0	0	0	0
Summer	2009-09-16	38	Large	Intertidal	26	H. sanguineus	F	0	0	0	0	0	0	0	0	0	0	0	0	0	0	0	0	0	0	0	0	0
Summer	2009-09-16	38	Large	Intertidal	27	Carcinus maenas	M	0	0	0	0	0	0	0	0	0	0	0	0	0	0	0	0	0	0	0	0	0
Summer	2009-09-16	38	Large	Intertidal	28	Carcinus maenas	M	0	0	0	0	0	0	0	0	0	0	0	0	0	0	0	0	0	0	0	0	0
Summer	2009-09-16	38	Large	Intertidal	29	H. sanguineus	F	0	0	0	0	0	0	0	0	0	0	0	0	0	0	0	0	0	0	0	0	0
Summer	2009-09-16	38	Large	Intertidal	30	Carcinus maenas	M	0	0	0	0	0	0	0	0	0	0	0	0	0	0	0	0	0	0	0	0	0
Summer	2009-09-16	38	Large	Intertidal	31	H. sanguineus	F	0	0	0	0	0	0	0	0	0	0	0	0	0	0	0	0	0	0	0	0	0
Summer	2009-09-16	38	Large	Intertidal	32	Carcinus maenas	F	0	0	0	0	0	0	0	0	0	0	0	0	0	0	0	0	0	0	0	0	0
Summer	2009-09-16	38	Large	Intertidal	33	Carcinus maenas	F	0	0	0	0	0	0	0	0	0	0	0	0	0	0	0	0	0	0	0	0	0
Summer	2009-09-16	38	Large	Intertidal	34	Carcinus maenas	M	1	0	0	0	0	0	0	0	0	0	0	0	0	0	0	0	0	0	0	0	0
Summer	2009-09-16	38	Large	Intertidal	35	H. sanguineus	M	0	0	0	0	0	0	0	0	0	0	0	0	0	0	0	0	0	0	0	0	0
Summer	2009-09-16	38	Large	Intertidal	36	Carcinus maenas	M	0	0	0	0	0	0	0	0	0	0	0	0	0	0	0	0	0	0	0	0	0
Summer	2009-09-16	38	Large	Intertidal	37	Carcinus maenas	M	0	0	0	0	0	0	0	0	0	0	0	0	0	0	0	0	0	0	0	0	0
Summer	2009-09-16	38	Large	Intertidal	38	Carcinus maenas	M	0	0	0	0	0	0	0	0	0	0	0	0	0	0	0	0	0	0	0	0	0
Summer	2009-09-16	38	Large	Intertidal	39	No Crab	-	0	1	0	0	0	0	0	0	0	0	0	0	0	0	0	0	0	0	0	0	0
Summer	2009-09-16	38	Large	Intertidal	40	No Crab	-	0	0	0	0	0	0	0	0	0	0	0	0	0	0	0	0	0	0	0	0	0
Summer	2009-09-16	38	Large	Intertidal	41	H. sanguineus	M	0	0	0	0	0	0	0	0	0	0	0	0	0	0	0	0	0	0	0	0	0
Summer	2009-09-16	38	Large	Intertidal	42	H. sanguineus	M	0	0	0	0	0	0	0	0	0	0	0	0	0	0	0	0	0	0	0	0	0
Summer	2009-09-16	38	Large	Intertidal	43	H. sanguineus	F	0	0	0	0	0	0	0	0	0	0	0	0	0	0	0	0	0	0	0	0	0
Summer	2009-09-16	38	Large	Intertidal	44	Carcinus maenas	F	0	0	0	0	0	0	0	0	0	0	0	0	0	0	0	0	0	0	0	0	0
Summer	2009-09-16	38	Large	Intertidal	45	H. sanguineus	M	0	0	0	0	0	0	0	0	0	0	0	0	0	0	0	0	0	0	0	0	0
Summer	2009-09-16	38	Large	Intertidal	46	H. sanguineus	F	0	0	0	0	0	0	0	0	0	0	0	0	0	0	0	0	0	0	0	0	0
Summer	2009-09-16	38	Large	Intertidal	47	Carcinus maenas	F	0	0	0	0	0	0	0	0	0	0	0	0	0	0	0	0	0	0	0	0	0
Summer	2009-09-16	38	Large	Intertidal	48	No Crab	-	0	0	0	0	0	0	0	0	0	0	0	0	0	0	0	0	0	0	0	0	0
Summer	2009-09-16	38	Large	Intertidal	49	Carcinus maenas	F	0	0	0	0	0	0	0	0	0	0	0	0	0	0	0	0	0	0	0	0	0
Summer	2009-09-16	38	Large	Intertidal	50	Carcinus maenas	M	1	0	0	0	0	0	0	0	0	0	0	0	0	0	0	0	0	0	0	0	0
Summer	2009-09-19	39	Large	Intertidal	26	H. sanguineus	M	0	0	0	0	0	0	0	0	0	0	0	0	0	0	0	0	0	0	0	0	0
Summer	2009-09-19	39	Large	Intertidal	27	Carcinus maenas	M	0	0	0	0	0	0	0	0	0	0	0	0	0	0	0	0	0	0	0	0	0
Summer	2009-09-19	39	Large	Intertidal	28	Carcinus maenas	M	0	0	0	0	0	0	0	0	0	0	0	0	0	0	0	0	0	0	0	0	0
Summer	2009-09-19	39	Large	Intertidal	29	No Crab	-	0	0	0	0	0	0	0	0	0	0	0	0	0	0	0	0	0	0	0	0	0
Summer	2009-09-19	39	Large	Intertidal	30	Carcinus maenas	F	0	0	0	0	0	0	0	0	0	0	0	0	0	0	0	0	0	0	0	0	0
Summer	2009-09-19	39	Large	Intertidal	32	No Crab	-	0	0	0	0	0	0	0	0	0	0	0	0	0	0	0	0	0	0	0	0	0
Summer	2009-09-19	39	Large	Intertidal	33	Carcinus maenas	F	0	0	0	1	0	0	0	0	0	0	0	0	0	0	0	0	0	0	0	1	0
Summer	2009-09-19	39	Large	Intertidal	34	H. sanguineus	M	0	0	0	0	0	0	0	0	0	0	0	0	0	0	0	0	0	0	0	0	0
Summer	2009-09-19	39	Large	Intertidal	35	Carcinus maenas	F	0	0	0	0	0	0	0	0	0	0	0	0	0	0	0	0	0	0	0	0	0
Summer	2009-09-19	39	Large	Intertidal	36	H. sanguineus	F	0	1	0	0	0	0	0	0	0	0	0	0	0	0	0	0	0	0	0	0	0
Summer	2009-09-19	39	Large	Intertidal	37	H. sanguineus	M	0	0	0	0	0	0	0	0	0	0	0	0	0	0	0	0	0	0	0	0	0
Summer	2009-09-19	39	Large	Intertidal	38	Carcinus maenas	M	0	0	0	0	0	0	0	0	0	0	0	0	0	0	0	0	0	0	0	0	0
Summer	2009-09-19	39	Large	Intertidal	39	H. sanguineus	F	0	0	0	0	0	0	0	0	0	0	0	0	0	0	0	0	0	0	0	0	0
Summer	2009-09-19	39	Large	Intertidal	40	H. sanguineus	M	0	0	0	0	0	0	0	0	0	0	0	0	0	0	0	0	0	0	0	0	0
Summer	2009-09-19	39	Large	Intertidal	41	H. sanguineus	F	0	0	0	0	0	0	0	0	0	0	0	0	0	0	0	0	0	0	0	0	0
Summer	2009-09-19	39	Large	Intertidal	42	H. sanguineus	M	0	0	0	0	0	0	0	0	0	0	0	0	0	0	0	0	0	0	0	0	0
Summer	2009-09-19	39	Large	Intertidal	43	No Crab	-	0	0	0	0	0	0	0	0	0	0	0	0	0	0	0	0	0	0	0	0	0
Summer	2009-09-19	39	Large	Intertidal	44	Carcinus maenas	M	0	0	0	0	0	0	0	0	0	0	0	0	0	0	0	0	0	0	0	0	0
Summer	2009-09-19	39	Large	Intertidal	45	Carcinus maenas	F	0	1	0	0	0	0	0	0	0	0	0	0	0	0	0	0	0	0	0	0	0
Summer	2009-09-19	39	Large	Intertidal	46	H. sanguineus	F	0	0	0	0	0	0	0	0	0	0	0	0	0	0	0	0	0	0	0	0	0
Summer	2009-09-19	39	Large	Intertidal	47	No Crab	-	0	0	0	0	0	0	0	0	0	0	0	0	0	0	0	0	0	0	0	0	0
Summer	2009-09-19	39	Large	Intertidal	48	Carcinus maenas	F	0	0	0	0	0	0	0	0	0	0	0	0	0	0	0	0	0	0	0	0	0
Summer	2009-09-19	39	Large	Intertidal	49	H. sanguineus	F	0	2	0	0	0	0	0	0	0	0	0	0	0	0	0	0	0	0	0	0	0
Summer	2009-09-19	39	Large	Intertidal	50	No Crab	-	0	1	0	0	0	0	0	0	0	0	0	0	0	0	0	0	0	0	0	0	0
Summer	2009-09-20	40	Large	Intertidal	1	H. sanguineus	F	0	0	0	0	0	0	0	0	0	0	0	0	0	0	0	0	0	0	0	0	0
Summer	2009-09-20	40	Large	Intertidal	2	H. sanguineus	F	0	0	0	0	0	0	0	0	0	0	0	0	0	0	0	0	0	0	0	0	0
Summer	2009-09-20	40	Large	Intertidal	3	Carcinus maenas	M	0	0	0	0	0	0	0	0	0	0	0	0	0	0	0	0	0	0	0	0	0
Summer	2009-09-20	40	Large	Intertidal	4	Carcinus maenas	M	0	0	0	0	0	0	0	0	0	0	0	0	0	0	0	0	0	0	0	0	0
Summer	2009-09-20	40	Large	Intertidal	5	H. sanguineus	M	0	0	0	0	0	0	0	0	0	0	0	0	0	0	0	0	0	0	0	0	0
Summer	2009-09-20	40	Large	Intertidal	6	H. sanguineus	F	0	0	0	0	0	0	0	0	0	0	0	0	0	0	0	0	0	0	0	0	0
Summer	2009-09-20	40	Large	Intertidal	7	Carcinus maenas	F	0	0	0	0	0	0	0	0	0	0	0	0	0	0	0	0	0	0	0	0	0
Summer	2009-09-20	40	Large	Intertidal	8	H. sanguineus	F	0	0	0	0	0	0	0	0	0	0	0	0	0	0	0	0	0	0	0	0	0
Summer	2009-09-20	40	Large	Intertidal	9	No Crab	-	1	0	0	0	0	0	0	0	0	0	0	0	0	0	0	0	0	0	0	0	0
Summer	2009-09-20	40	Large	Intertidal	10	H. sanguineus	F	0	2	0	0	0	0	0	0	0	0	0	0	0	0	0	0	0	0	0	0	0
Summer	2009-09-20	40	Large	Intertidal	11	No Crab	-	0	0	0	0	0	0	0	0	0	0	0	0	0	0	0	0	0	0	0	0	0
Summer	2009-09-20	40	Large	Intertidal	12	Carcinus maenas	F	0	0	0	1	0	0	0	0	0	0	0	0	0	0	0	0	0	0	0	1	0
Summer	2009-09-20	40	Large	Intertidal	13	H. sanguineus	M	0	0	0	0	0	0	0	0	0	0	0	0	0	0	0	0	0	0	0	0	0
Summer	2009-09-20	40	Large	Intertidal	14	No Crab	-	0	0	0	0	0	0	0	0	0	0	0	0	0	0	0	0	0	0	0	0	0
Summer	2009-09-20	40	Large	Intertidal	15	No Crab	-	0	0	0	0	0	0	0	0	0	0	0	0	0	0	0	0	0	0	0	0	0
Summer	2009-09-20	40	Large	Intertidal	16	Carcinus maenas	F	0	0	0	0	0	0	0	0	0	0	0	0	0	0	0	0	0	0	0	0	0
Summer	2009-09-20	40	Large	Intertidal	17	No Crab	-	1	0	0	0	0	0	0	0	0	0	0	0	0	0	0	0	0	0	0	0	0
Summer	2009-09-20	40	Large	Intertidal	18	No Crab	-	0	0	0	0	0	0	0	0	0	0	0	0	0	0	0	0	0	0	0	0	0
Summer	2009-09-20	40	Large	Intertidal	19	H. sanguineus	M	0	0	0	0	0	0	0	0	0	0	0	0	0	0	0	0	0	0	0	0	0
Summer	2009-09-20	40	Large	Intertidal	20	H. sanguineus	F	1	0	0	0	0	0	0	0	0	0	0	0	0	0	0	0	0	0	0	0	0
Summer	2009-09-20	40	Large	Intertidal	21	H. sanguineus	M	0	0	0	0	0	0	0	0	0	0	0	0	0	0	0	0	0	0	0	0	0
Summer	2009-09-20	40	Large	Intertidal	22	No Crab	-	0	1	0	0	0	0	0	0	0	0	0	0	0	0	0	0	0	0	0	0	0
Summer	2009-09-20	40	Large	Intertidal	23	Carcinus maenas	F	0	0	0	0	0	0	0	0	0	0	0	0	0	0	0	0	0	0	0	0	0
Summer	2009-09-20	40	Large	Intertidal	24	Carcinus maenas	F	0	0	0	0	0	0	0	0	0	0	0	0	0	0	0	0	0	0	0	0	0
Summer	2009-09-20	40	Large	Intertidal	25	Carcinus maenas	M	0	0	0	0	0	0	0	0	0	0	0	0	0	0	0	0	0	0	0	0	0
Summer	2009-09-20	40	Large	Intertidal	31 (NEW)	Carcinus maenas	F	0	0	0	0	0	0	0	0	0	0	0	0	0	0	0	0	0	0	0	0	0
Summer	2009-09-21	41	Large	Intertidal	26	H. sanguineus	F	0	0	0	0	0	0	0	0	0	0	0	0	0	0	0	0	0	0	0	0	0	BAIT DEAD
Summer	2009-09-21	41	Large	Intertidal	27	No Crab	-	0	0	0	0	0	0	0	0	0	0	0	0	0	0	0	0	0	0	0	0	0
Summer	2009-09-21	41	Large	Intertidal	28	H. sanguineus	M	0	0	0	2	0	0	0	0	0	0	0	0	0	0	0	0	0	0	0	1	0
Summer	2009-09-21	41	Large	Intertidal	29	H. sanguineus	F	0	1	0	0	0	0	0	0	0	0	0	0	0	0	0	0	0	0	0	0	0
Summer	2009-09-21	41	Large	Intertidal	30	Carcinus maenas	F	0	0	0	0	0	0	0	0	0	0	0	0	0	0	0	0	0	0	0	0	0
Summer	2009-09-21	41	Large	Intertidal	32	H. sanguineus	M	0	0	0	0	0	0	0	0	0	0	0	0	0	0	0	0	0	0	0	0	0
Summer	2009-09-21	41	Large	Intertidal	33	H. sanguineus	M	0	0	0	0	0	0	0	0	0	0	0	0	0	0	0	0	0	0	0	0	0
Summer	2009-09-21	41	Large	Intertidal	34	H. sanguineus	M	0	0	0	0	0	0	0	0	0	0	0	0	0	0	0	0	0	0	0	0	0
Summer	2009-09-21	41	Large	Intertidal	35	H. sanguineus	M	0	0	0	0	0	0	0	0	0	0	0	0	0	0	0	0	0	0	0	0	0
Summer	2009-09-21	41	Large	Intertidal	36	No Crab	-	0	1	0	0	0	0	0	0	0	0	0	0	0	0	0	0	0	0	0	0	0
Summer	2009-09-21	41	Large	Intertidal	37	H. sanguineus	F	0	0	0	0	0	0	0	0	0	0	0	0	0	0	0	0	0	0	0	0	0
Summer	2009-09-21	41	Large	Intertidal	38	H. sanguineus	M	0	0	0	0	0	0	0	0	0	0	0	0	0	0	0	0	0	0	0	0	0	BAIT MOLTED (STILL ALIVE)
Summer	2009-09-21	41	Large	Intertidal	39	No Crab	-	0	0	0	0	0	0	0	0	0	0	0	0	0	0	0	0	0	0	0	0	0
Summer	2009-09-21	41	Large	Intertidal	40	Carcinus maenas	M	0	0	0	0	0	0	0	0	0	0	0	0	0	0	0	0	0	0	0	0	0
Summer	2009-09-21	41	Large	Intertidal	41	H. sanguineus	F	0	0	0	0	0	0	0	0	0	0	0	0	0	0	0	0	0	0	0	0	0	BAIT MOLTED (STILL ALIVE)
Summer	2009-09-21	41	Large	Intertidal	42	No Crab	-	1	0	0	0	0	0	0	0	0	0	0	0	0	0	0	0	0	0	0	0	0
Summer	2009-09-21	41	Large	Intertidal	43	H. sanguineus	M	0	0	0	0	0	0	0	0	0	0	0	0	0	0	0	0	0	0	0	0	0
Summer	2009-09-21	41	Large	Intertidal	44	H. sanguineus	F	0	0	0	0	0	0	0	0	0	0	0	0	0	0	0	0	0	0	0	0	0
Summer	2009-09-21	41	Large	Intertidal	45	H. sanguineus	F	0	2	0	0	0	0	0	0	0	0	0	0	0	0	0	0	0	0	0	0	0
Summer	2009-09-21	41	Large	Intertidal	46	Carcinus maenas	M	0	1	0	0	0	0	0	0	0	0	0	0	0	0	0	0	0	0	0	0	0
Summer	2009-09-21	41	Large	Intertidal	47	No Crab	-	0	0	0	0	0	0	0	0	0	0	0	0	0	0	0	0	0	0	0	0	0
Summer	2009-09-21	41	Large	Intertidal	48	Carcinus maenas	F	0	0	0	0	0	0	0	0	0	0	0	0	0	0	0	0	0	0	0	0	0
Summer	2009-09-21	41	Large	Intertidal	49	Carcinus maenas	F	0	0	0	0	0	0	0	0	0	0	0	0	0	0	0	0	0	0	0	0	0
Summer	2009-09-21	41	Large	Intertidal	50	Carcinus maenas	M	0	0	0	0	0	0	0	0	0	0	0	0	0	0	0	0	0	0	0	0	0
Summer	2009-09-21	41	Large	Intertidal	51	H. sanguineus	F	0	1	0	0	0	0	0	0	0	0	0	0	0	0	0	0	0	0	0	0	0
Summer	2009-09-22	42	Large	Intertidal	1	Carcinus maenas	M	0	0	0	0	0	0	0	0	0	0	0	0	0	0	0	0	0	0	0	0	0
Summer	2009-09-22	42	Large	Intertidal	2	No Crab	-	0	0	0	0	0	0	0	0	0	0	0	0	0	0	0	0	0	0	0	0	0
Summer	2009-09-22	42	Large	Intertidal	3	Carcinus maenas	M	0	1	0	0	0	0	0	0	0	0	0	0	0	0	0	0	0	0	0	0	0
Summer	2009-09-22	42	Large	Intertidal	4	No Crab	-	0	0	0	0	0	0	0	0	0	0	0	0	0	0	0	0	0	0	0	0	0
Summer	2009-09-22	42	Large	Intertidal	5	No Crab	-	0	0	0	0	0	0	0	0	0	0	0	0	0	0	0	0	0	0	0	0	0
Summer	2009-09-22	42	Large	Intertidal	6	H. sanguineus	F	0	0	0	0	0	0	0	0	0	0	0	0	0	0	0	0	0	0	0	0	0
Summer	2009-09-22	42	Large	Intertidal	7	H. sanguineus	F	0	0	0	0	0	0	0	0	0	0	0	0	0	0	0	0	0	0	0	0	0
Summer	2009-09-22	42	Large	Intertidal	8	Carcinus maenas	F	0	0	0	0	0	0	0	0	0	0	0	0	0	0	0	0	0	0	0	0	0
Summer	2009-09-22	42	Large	Intertidal	9	No Crab	-	1	0	0	0	0	0	0	0	0	0	0	0	0	0	0	0	0	0	0	0	0
Summer	2009-09-22	42	Large	Intertidal	10	Carcinus maenas	F	0	0	0	0	0	0	0	0	0	0	0	0	0	0	0	0	0	0	0	0	0
Summer	2009-09-22	42	Large	Intertidal	11	H. sanguineus	F	0	1	0	0	0	0	0	0	0	0	0	0	0	0	0	0	0	0	0	0	0
Summer	2009-09-22	42	Large	Intertidal	12	Carcinus maenas	M	0	0	0	0	0	0	0	0	0	0	0	0	0	0	0	0	0	0	0	0	0
Summer	2009-09-22	42	Large	Intertidal	13	Carcinus maenas	M	0	0	0	0	0	0	0	0	0	0	0	0	0	0	0	0	0	0	0	0	0
Summer	2009-09-22	42	Large	Intertidal	14	Carcinus maenas	F	0	0	0	0	0	0	0	0	0	0	0	0	0	0	0	0	0	0	0	0	0
Summer	2009-09-22	42	Large	Intertidal	15	H. sanguineus	F	0	0	0	0	0	0	0	0	0	0	0	0	0	0	0	0	0	0	0	0	0
Summer	2009-09-22	42	Large	Intertidal	16	H. sanguineus	M	0	0	0	0	0	0	0	0	0	0	0	0	0	0	0	0	0	0	0	0	0
Summer	2009-09-22	42	Large	Intertidal	17	H. sanguineus	M	0	0	0	0	0	0	0	0	0	0	0	0	0	0	0	0	0	0	0	0	0
Summer	2009-09-22	42	Large	Intertidal	18	Carcinus maenas	F	0	0	0	0	0	0	0	0	0	0	0	0	0	0	0	0	0	0	0	0	0
Summer	2009-09-22	42	Large	Intertidal	19	Carcinus maenas	M	0	0	0	0	0	0	0	0	0	0	0	0	0	0	0	0	0	0	0	0	0
Summer	2009-09-22	42	Large	Intertidal	20	H. sanguineus	F	2	0	0	0	0	0	0	0	0	0	0	0	0	0	0	0	0	0	0	0	0
Summer	2009-09-22	42	Large	Intertidal	21	Carcinus maenas	F	0	0	0	0	0	0	0	0	0	0	0	0	0	0	0	0	0	0	0	0	0
Summer	2009-09-22	42	Large	Intertidal	22	Carcinus maenas	F	0	0	0	0	0	0	0	0	0	0	0	0	0	0	0	0	0	0	0	0	0
Summer	2009-09-22	42	Large	Intertidal	23	H. sanguineus	M	0	0	0	0	0	0	0	0	0	0	0	0	0	0	0	0	0	0	0	0	0
Summer	2009-09-22	42	Large	Intertidal	24	Carcinus maenas	M	0	0	0	0	0	0	0	0	0	0	0	0	0	0	0	0	0	0	0	0	0
Summer	2009-09-22	42	Large	Intertidal	25	H. sanguineus	M	0	1	0	0	0	0	0	0	0	0	0	0	0	0	0	0	0	0	0	0	0
Summer	2009-09-23	43	Large	Intertidal	26	Carcinus maenas	F	0	0	0	0	0	0	0	0	0	0	0	0	0	0	0	0	0	0	0	0	0
Summer	2009-09-23	43	Large	Intertidal	27	Carcinus maenas	M	0	0	0	0	0	0	0	0	0	0	0	0	0	0	0	0	0	0	0	0	0
Summer	2009-09-23	43	Large	Intertidal	28	Carcinus maenas	F	0	0	0	0	0	0	0	0	0	0	0	0	0	0	0	0	0	0	0	0	0
Summer	2009-09-23	43	Large	Intertidal	29	No Crab	-	0	0	0	0	0	0	0	0	0	0	0	0	0	0	0	0	0	0	0	0	0
Summer	2009-09-23	43	Large	Intertidal	30	Carcinus maenas	F	0	0	0	1	0	0	0	0	1	0	0	0	0	0	0	0	0	0	0	0	0
Summer	2009-09-23	43	Large	Intertidal	31	H. sanguineus	F	0	1	0	0	0	0	0	0	0	0	0	0	0	0	0	0	0	0	0	0	0
Summer	2009-09-23	43	Large	Intertidal	32	Carcinus maenas	M	0	0	0	0	0	0	0	0	0	0	0	0	0	0	0	0	0	0	0	0	0
Summer	2009-09-23	43	Large	Intertidal	33	Carcinus maenas	F	0	0	0	0	0	0	0	0	0	0	0	0	0	0	0	0	0	0	0	0	0
Summer	2009-09-23	43	Large	Intertidal	34	H. sanguineus	F	0	0	0	0	0	0	0	0	0	0	0	0	0	0	0	0	0	0	0	0	0
Summer	2009-09-23	43	Large	Intertidal	35	H. sanguineus	F	0	0	0	0	0	0	0	0	0	0	0	0	0	0	0	0	0	0	0	0	0
Summer	2009-09-23	43	Large	Intertidal	36	H. sanguineus	M	0	0	0	0	0	0	0	0	0	0	0	0	0	0	0	0	0	0	0	0	0
Summer	2009-09-23	43	Large	Intertidal	37	No Crab	-	0	0	0	0	0	0	0	0	0	0	0	0	0	0	0	0	0	0	0	0	0
Summer	2009-09-23	43	Large	Intertidal	38	Carcinus maenas	M	0	1	0	0	0	0	0	0	0	0	0	0	0	0	0	0	0	0	0	0	0
Summer	2009-09-23	43	Large	Intertidal	39	Carcinus maenas	F	0	0	0	1	0	0	0	0	0	0	0	0	0	0	0	0	0	0	0	1	0
Summer	2009-09-23	43	Large	Intertidal	40	Carcinus maenas	F	0	1	0	0	0	0	0	0	0	0	0	0	0	0	0	0	0	0	0	0	0
Summer	2009-09-23	43	Large	Intertidal	41	Carcinus maenas	M	0	0	0	0	0	0	0	0	0	0	0	0	0	0	0	0	0	0	0	0	0
Summer	2009-09-23	43	Large	Intertidal	42	Carcinus maenas	M	0	0	0	0	0	0	0	0	0	0	0	0	0	0	0	0	0	0	0	0	0
Summer	2009-09-23	43	Large	Intertidal	43	Carcinus maenas	M	0	0	0	0	0	0	0	0	0	0	0	0	0	0	0	0	0	0	0	0	0
Summer	2009-09-23	43	Large	Intertidal	44	H. sanguineus	M	0	0	0	0	0	0	0	0	0	0	0	0	0	0	0	0	0	0	0	0	0
Summer	2009-09-23	43	Large	Intertidal	45	H. sanguineus	F	0	1	0	0	0	0	0	0	0	0	0	0	0	0	0	0	0	0	0	0	0
Summer	2009-09-23	43	Large	Intertidal	46	Carcinus maenas	F	0	0	0	0	0	0	0	0	0	0	0	0	0	0	0	0	0	0	0	0	0
Summer	2009-09-23	43	Large	Intertidal	47	Carcinus maenas	M	0	0	0	0	0	0	0	0	0	0	0	0	0	0	0	0	0	0	0	0	0
Summer	2009-09-23	43	Large	Intertidal	48	No Crab	-	0	1	0	0	0	0	0	0	0	0	0	0	0	0	0	0	0	0	0	0	0
Summer	2009-09-23	43	Large	Intertidal	49	No Crab	-	0	0	0	0	0	0	0	0	0	0	0	0	0	0	0	0	0	0	0	0	0
Summer	2009-09-23	43	Large	Intertidal	50	No Crab	-	0	0	0	0	0	0	0	0	0	0	0	0	0	0	0	0	0	0	0	0	0
Summer	2009-09-24	44	Large	Intertidal	1	H. sanguineus	M	0	0	0	0	0	0	0	0	0	0	0	0	0	0	0	0	0	0	0	0	0
Summer	2009-09-24	44	Large	Intertidal	2	H. sanguineus	M	0	0	0	0	0	0	0	0	0	0	0	0	0	0	0	0	0	0	0	0	0
Summer	2009-09-24	44	Large	Intertidal	3	H. sanguineus	F	0	0	0	0	0	0	0	0	0	0	0	0	0	0	0	0	0	0	0	0	0
Summer	2009-09-24	44	Large	Intertidal	4	Carcinus maenas	F	0	0	0	0	0	0	0	0	0	0	0	0	0	0	0	0	0	0	0	0	0
Summer	2009-09-24	44	Large	Intertidal	5	Carcinus maenas	M	0	0	0	0	0	0	0	0	0	0	0	0	0	0	0	0	0	0	0	0	0	BAIT DEAD
Summer	2009-09-24	44	Large	Intertidal	6	H. sanguineus	M	0	0	0	0	0	0	0	0	0	0	0	0	0	0	0	0	0	0	0	0	0
Summer	2009-09-24	44	Large	Intertidal	7	Carcinus maenas	M	0	0	0	0	0	0	0	0	0	0	0	0	0	0	0	0	0	0	0	0	0
Summer	2009-09-24	44	Large	Intertidal	8	Carcinus maenas	M	0	0	0	0	0	0	0	0	0	0	0	0	0	0	0	0	0	0	0	0	0
Summer	2009-09-24	44	Large	Intertidal	9	H. sanguineus	M	1	0	0	0	0	0	0	0	0	0	0	0	0	0	0	0	0	0	0	0	0
Summer	2009-09-24	44	Large	Intertidal	10	H. sanguineus	F	0	0	0	0	0	0	0	0	0	0	0	0	0	0	0	0	0	0	0	0	0
Summer	2009-09-24	44	Large	Intertidal	11	Carcinus maenas	F	0	0	0	0	0	0	0	0	0	0	0	0	0	0	0	0	0	0	0	0	0
Summer	2009-09-24	44	Large	Intertidal	12	H. sanguineus	M	0	0	0	0	0	0	0	0	0	0	0	0	0	0	0	0	0	0	0	0	0
Summer	2009-09-24	44	Large	Intertidal	13	No Crab	-	0	0	0	0	0	0	0	0	0	0	0	0	0	0	0	0	0	0	0	0	0
Summer	2009-09-24	44	Large	Intertidal	14	Carcinus maenas	M	0	0	0	0	0	0	0	0	0	0	0	0	0	0	0	0	0	0	0	0	0
Summer	2009-09-24	44	Large	Intertidal	15	H. sanguineus	M	0	0	0	0	0	0	0	0	0	0	0	0	0	0	0	0	0	0	0	0	0
Summer	2009-09-24	44	Large	Intertidal	16	Carcinus maenas	M	0	0	0	0	0	0	0	0	0	0	0	0	0	0	0	0	0	0	0	0	0
Summer	2009-09-24	44	Large	Intertidal	17	Carcinus maenas	M	1	0	0	0	0	0	0	0	0	0	0	0	0	0	0	0	0	0	0	0	0
Summer	2009-09-24	44	Large	Intertidal	18	H. sanguineus	M	0	0	0	0	0	0	0	0	0	0	0	0	0	0	0	0	0	0	0	0	0	BAIT DEAD
Summer	2009-09-24	44	Large	Intertidal	19	H. sanguineus	F	0	0	0	0	0	0	0	0	0	0	0	0	0	0	0	0	0	0	0	0	0
Summer	2009-09-24	44	Large	Intertidal	20	No Crab	-	0	1	0	0	0	0	0	0	0	0	0	0	0	0	0	0	0	0	0	0	0
Summer	2009-09-24	44	Large	Intertidal	21	H. sanguineus	F	0	1	0	0	0	0	0	0	0	0	0	0	0	0	0	0	0	0	0	0	0
Summer	2009-09-24	44	Large	Intertidal	22	H. sanguineus	F	0	0	0	0	0	0	0	0	0	0	0	0	0	0	0	0	0	0	0	0	0
Summer	2009-09-24	44	Large	Intertidal	23	Carcinus maenas	M	0	0	0	1	0	0	0	0	0	0	0	0	0	0	0	0	0	0	0	1	0	BAIT DEAD
Summer	2009-09-24	44	Large	Intertidal	24	Carcinus maenas	M	0	0	0	0	0	0	0	0	0	0	0	0	0	0	0	0	0	0	0	0	0
Summer	2009-09-24	44	Large	Intertidal	25	Carcinus maenas	F	0	0	0	0	0	0	0	0	0	0	0	0	0	0	0	0	0	0	0	0	0
Summer	2009-09-25	45	Large	Intertidal	26	Carcinus maenas	F	0	0	0	0	0	0	0	0	0	0	0	0	0	0	0	0	0	0	0	0	0
Summer	2009-09-25	45	Large	Intertidal	27	No Crab	-	0	0	0	0	0	0	0	0	0	0	0	0	0	0	0	0	0	0	0	0	0
Summer	2009-09-25	45	Large	Intertidal	28	H. sanguineus	M	0	0	0	0	0	0	0	0	0	0	0	0	0	0	0	0	0	0	0	0	0
Summer	2009-09-25	45	Large	Intertidal	29	H. sanguineus	F	0	0	0	0	0	0	0	0	0	0	0	0	0	0	0	0	0	0	0	0	0
Summer	2009-09-25	45	Large	Intertidal	30	H. sanguineus	F	0	1	0	0	0	0	0	0	0	0	0	0	0	0	0	0	0	0	0	0	0
Summer	2009-09-25	45	Large	Intertidal	32	H. sanguineus	M	0	1	0	0	0	0	0	0	0	0	0	0	0	0	0	0	0	0	0	0	0
Summer	2009-09-25	45	Large	Intertidal	33	Carcinus maenas	F	0	0	0	0	0	0	0	0	0	0	0	0	0	0	0	0	0	0	0	0	0
Summer	2009-09-25	45	Large	Intertidal	34	Carcinus maenas	M	0	0	0	0	0	0	0	0	0	0	0	0	0	0	0	0	0	0	0	0	0
Summer	2009-09-25	45	Large	Intertidal	35	No Crab	-	0	0	0	0	0	0	0	0	0	0	0	0	0	0	0	0	0	0	0	0	0
Summer	2009-09-25	45	Large	Intertidal	36	Carcinus maenas	M	0	0	0	0	0	0	0	0	0	0	0	0	0	0	0	0	0	0	0	0	0
Summer	2009-09-25	45	Large	Intertidal	37	H. sanguineus	M	0	0	0	0	0	0	0	0	0	0	0	0	0	0	0	0	0	0	0	0	0
Summer	2009-09-25	45	Large	Intertidal	38	No Crab	-	1	0	0	0	0	0	0	0	0	0	0	0	0	0	0	0	0	0	0	0	0
Summer	2009-09-25	45	Large	Intertidal	39	H. sanguineus	F	0	0	0	1	0	0	0	0	0	0	0	0	0	0	0	0	0	0	0	1	0
Summer	2009-09-25	45	Large	Intertidal	40	No Crab	-	0	0	0	0	0	0	0	0	0	0	0	0	0	0	0	0	0	0	0	0	0
Summer	2009-09-25	45	Large	Intertidal	41	H. sanguineus	F	0	0	0	0	0	0	0	0	0	0	0	0	0	0	0	0	0	0	0	0	0
Summer	2009-09-25	45	Large	Intertidal	42	No Crab	-	0	1	0	0	0	0	0	0	0	0	0	0	0	0	0	0	0	0	0	0	0
Summer	2009-09-25	45	Large	Intertidal	43	No Crab	-	0	1	0	0	0	0	0	0	0	0	0	0	0	0	0	0	0	0	0	0	0
Summer	2009-09-25	45	Large	Intertidal	44	H. sanguineus	F	0	0	0	0	0	0	0	0	0	0	0	0	0	0	0	0	0	0	0	0	0
Summer	2009-09-25	45	Large	Intertidal	45	H. sanguineus	M	0	0	0	0	0	0	0	0	0	0	0	0	0	0	0	0	0	0	0	0	0
Summer	2009-09-25	45	Large	Intertidal	46	No Crab	-	0	2	0	0	0	0	0	0	0	0	0	0	0	0	0	0	0	0	0	0	0
Summer	2009-09-25	45	Large	Intertidal	47	Carcinus maenas	F	0	0	0	0	0	0	0	0	0	0	0	0	0	0	0	0	0	0	0	0	0
Summer	2009-09-25	45	Large	Intertidal	48	Carcinus maenas	F	1	0	0	0	0	0	0	0	0	0	0	0	0	0	0	0	0	0	0	0	0
Summer	2009-09-25	45	Large	Intertidal	49	No Crab	-	0	0	0	0	0	0	0	0	0	0	0	0	0	0	0	0	0	0	0	0	0
Summer	2009-09-25	45	Large	Intertidal	50	H. sanguineus	F	0	0	0	0	0	0	0	0	0	0	0	0	0	0	0	0	0	0	0	0	0
Summer	2009-09-25	45	Large	Intertidal	51	H. sanguineus	M	0	0	0	0	0	0	0	0	0	0	0	0	0	0	0	0	0	0	0	0	0
Summer	2009-09-26	46	Large	Intertidal	1	Carcinus maenas	F	0	0	0	0	0	0	0	0	0	0	0	0	0	0	0	0	0	0	0	0	0
Summer	2009-09-26	46	Large	Intertidal	2	H. sanguineus	F	0	0	0	0	0	0	0	0	0	0	0	0	0	0	0	0	0	0	0	0	0
Summer	2009-09-26	46	Large	Intertidal	3	H. sanguineus	F	0	0	0	0	0	0	0	0	0	0	0	0	0	0	0	0	0	0	0	0	0
Summer	2009-09-26	46	Large	Intertidal	4	Carcinus maenas	F	0	0	0	0	0	0	0	0	0	0	0	0	0	0	0	0	0	0	0	0	0
Summer	2009-09-26	46	Large	Intertidal	5	Carcinus maenas	F	0	0	0	0	0	0	0	0	0	0	0	0	0	0	0	0	0	0	0	0	0	BAIT DEAD
Summer	2009-09-26	46	Large	Intertidal	6	No Crab	-	0	0	0	0	0	0	0	0	0	0	0	0	0	0	0	0	0	0	0	0	0
Summer	2009-09-26	46	Large	Intertidal	7	Carcinus maenas	M	0	0	0	0	0	0	0	0	0	0	0	0	0	0	0	0	0	0	0	0	0
Summer	2009-09-26	46	Large	Intertidal	8	No Crab	-	0	0	0	0	0	0	0	0	0	0	0	0	0	0	0	0	0	0	0	0	0
Summer	2009-09-26	46	Large	Intertidal	9	Carcinus maenas	F	0	0	0	0	0	0	0	0	0	0	0	0	0	0	0	0	0	0	0	0	0
Summer	2009-09-26	46	Large	Intertidal	10	No Crab	-	0	0	0	0	0	0	0	0	0	0	0	0	0	0	0	0	0	0	0	0	0
Summer	2009-09-26	46	Large	Intertidal	11	Carcinus maenas	M	0	0	0	0	0	0	0	0	0	0	0	0	0	0	0	0	0	0	0	0	0
Summer	2009-09-26	46	Large	Intertidal	12	H. sanguineus	M	0	0	0	0	0	0	0	0	0	0	0	0	0	0	0	0	0	0	0	0	0
Summer	2009-09-26	46	Large	Intertidal	13	H. sanguineus	M	0	0	0	0	0	0	0	0	0	0	0	0	0	0	0	0	0	0	0	0	0
Summer	2009-09-26	46	Large	Intertidal	14	H. sanguineus	M	0	0	0	0	0	0	0	0	0	0	0	0	0	0	0	0	0	0	0	0	0
Summer	2009-09-26	46	Large	Intertidal	15	H. sanguineus	M	0	0	0	0	0	0	0	0	0	0	0	0	0	0	0	0	0	0	0	0	0
Summer	2009-09-26	46	Large	Intertidal	16	H. sanguineus	M	0	0	0	0	0	0	0	0	0	0	0	0	0	0	0	0	0	0	0	0	0
Summer	2009-09-26	46	Large	Intertidal	17	H. sanguineus	M	0	0	0	0	0	0	0	0	0	0	0	0	0	0	0	0	0	0	0	0	0
Summer	2009-09-26	46	Large	Intertidal	18	Carcinus maenas	M	0	0	0	0	0	0	0	0	0	0	0	0	0	0	0	0	0	0	0	0	0
Summer	2009-09-26	46	Large	Intertidal	19	No Crab	-	0	0	0	0	0	0	0	0	0	0	0	0	0	0	0	0	0	0	0	0	0
Summer	2009-09-26	46	Large	Intertidal	20	H. sanguineus	M	0	2	0	0	0	0	0	0	0	0	0	0	0	0	0	0	0	0	0	0	0
Summer	2009-09-26	46	Large	Intertidal	21	No Crab	-	0	0	0	0	0	0	0	0	0	0	0	0	0	0	0	0	0	0	0	0	0
Summer	2009-09-26	46	Large	Intertidal	22	H. sanguineus	M	0	0	0	0	0	0	0	0	0	0	0	0	0	0	0	0	0	0	0	0	0
Summer	2009-09-26	46	Large	Intertidal	23	Carcinus maenas	M	0	0	0	0	0	0	0	0	0	0	0	0	0	0	0	0	0	0	0	0	0
Summer	2009-09-26	46	Large	Intertidal	24	Carcinus maenas	M	0	0	0	0	0	0	0	0	0	0	0	0	0	0	0	0	0	0	0	0	0
Summer	2009-09-26	46	Large	Intertidal	25	H. sanguineus	F	0	0	0	0	0	0	0	0	0	0	0	0	0	0	0	0	0	0	0	0	0
Autumn	2009-10-19	47	Large	Subtidal	1	H. sanguineus	F	0	0	0	0	0	0	0	0	0	0	0	0	0	0	0	0	0	0	0	0	0
Autumn	2009-10-19	47	Large	Subtidal	2	No Crab	-	2	0	0	0	0	0	0	0	0	0	0	0	0	0	0	0	0	0	0	0	0
Autumn	2009-10-19	47	Large	Subtidal	3	Carcinus maenas	M	0	0	0	2	0	0	0	1	0	0	0	0	0	0	0	0	0	0	0	0	1
Autumn	2009-10-19	47	Large	Subtidal	4	No Crab	-	0	0	0	0	0	0	0	0	0	0	0	0	0	0	0	0	0	0	0	0	0
Autumn	2009-10-19	47	Large	Subtidal	5	H. sanguineus	F	0	0	0	1	0	0	0	0	0	0	0	0	0	0	0	0	0	0	0	0	1
Autumn	2009-10-19	47	Large	Subtidal	6	H. sanguineus	F	0	0	0	0	0	0	0	0	0	0	0	0	0	0	0	0	0	0	0	0	0
Autumn	2009-10-19	47	Large	Subtidal	7	H. sanguineus	M	0	0	0	0	0	0	0	0	0	0	0	0	0	0	0	0	0	0	0	0	0
Autumn	2009-10-19	47	Large	Subtidal	8	Carcinus maenas	M	0	0	0	0	0	0	0	0	0	0	0	0	0	0	0	0	0	0	0	0	0
Autumn	2009-10-19	47	Large	Subtidal	9	No Crab	-	0	0	0	1	0	0	0	0	0	0	0	0	0	0	0	0	0	0	0	0	1
Autumn	2009-10-19	47	Large	Subtidal	10	Carcinus maenas	M	0	0	0	1	0	0	0	0	0	0	0	0	0	0	0	0	0	0	0	0	1
Autumn	2009-10-19	47	Large	Subtidal	11	No Crab	-	0	0	0	0	0	0	0	0	0	0	0	0	0	0	0	0	0	0	0	0	0
Autumn	2009-10-19	47	Large	Subtidal	12	H. sanguineus	F	2	0	0	0	0	0	0	0	0	0	0	0	0	0	0	0	0	0	0	0	0
Autumn	2009-10-19	47	Large	Subtidal	13	H. sanguineus	F	1	1	0	1	0	0	0	0	0	0	0	0	0	0	0	0	0	0	0	0	1
Autumn	2009-10-19	47	Large	Subtidal	14	Carcinus maenas	F	0	0	0	1	0	0	0	0	0	0	0	0	0	0	0	0	0	0	0	0	1
Autumn	2009-10-19	47	Large	Subtidal	15	Carcinus maenas	M	0	0	0	0	0	0	0	0	0	0	0	0	0	0	0	0	0	0	0	0	0
Autumn	2009-10-19	47	Large	Subtidal	16	No Crab	-	1	0	0	0	0	0	0	0	0	0	0	0	0	0	0	0	0	0	0	0	0
Autumn	2009-10-19	47	Large	Subtidal	17	H. sanguineus	F	1	0	0	1	0	0	0	1	0	0	0	0	0	0	0	0	0	0	0	0	0
Autumn	2009-10-19	47	Large	Subtidal	18	H. sanguineus	M	0	0	0	1	0	0	0	1	0	0	0	0	0	0	0	0	0	0	0	0	0
Autumn	2009-10-19	47	Large	Subtidal	19	Carcinus maenas	F	0	0	0	1	0	0	0	1	0	0	0	0	0	0	0	0	0	0	0	0	0
Autumn	2009-10-19	47	Large	Subtidal	20	Carcinus maenas	M	0	0	0	0	0	0	0	0	0	0	0	0	0	0	0	0	0	0	0	0	0
Autumn	2009-10-19	47	Large	Subtidal	21	H. sanguineus	F	0	0	0	0	0	0	0	0	0	0	0	0	0	0	0	0	0	0	0	0	0
Autumn	2009-10-19	47	Large	Subtidal	22	H. sanguineus	F	1	0	0	0	0	0	0	0	0	0	0	0	0	0	0	0	0	0	0	0	0
Autumn	2009-10-19	47	Large	Subtidal	23	Carcinus maenas	M	1	0	0	0	0	0	0	0	0	0	0	0	0	0	0	0	0	0	0	0	0
Autumn	2009-10-19	47	Large	Subtidal	24	H. sanguineus	M	0	0	0	0	0	0	0	0	0	0	0	0	0	0	0	0	0	0	0	0	0
Autumn	2009-10-19	47	Large	Subtidal	25	Carcinus maenas	M	0	0	2	2	2	0	0	0	0	0	0	0	0	0	0	0	0	0	0	2	0
Autumn	2009-10-20	48	Large	Subtidal	26	Carcinus maenas	F	0	0	0	0	0	0	0	0	0	0	0	0	0	0	0	0	0	0	0	0	0
Autumn	2009-10-20	48	Large	Subtidal	27	No Crab	-	0	0	0	1	0	0	0	0	0	0	0	0	0	0	0	0	0	0	0	0	1
Autumn	2009-10-20	48	Large	Subtidal	28	H. sanguineus	M	1	0	0	0	0	0	0	0	0	0	0	0	0	0	0	0	0	0	0	0	0
Autumn	2009-10-20	48	Large	Subtidal	29	H. sanguineus	M	0	0	1	1	0	0	0	1	0	0	0	0	0	0	0	0	0	0	0	0	1
Autumn	2009-10-20	48	Large	Subtidal	30	H. sanguineus	F	0	0	0	0	0	0	0	0	0	0	0	0	0	0	0	0	0	0	0	0	0
Autumn	2009-10-20	48	Large	Subtidal	31	No Crab	-	0	0	0	1	0	0	0	1	0	0	0	0	0	0	0	0	0	0	0	0	0
Autumn	2009-10-20	48	Large	Subtidal	32	Carcinus maenas	F	2	0	0	0	0	0	0	0	0	0	0	0	0	0	0	0	0	0	0	0	0
Autumn	2009-10-20	48	Large	Subtidal	33	H. sanguineus	F	1	0	0	0	0	0	0	0	0	0	0	0	0	0	0	0	0	0	0	0	0
Autumn	2009-10-20	48	Large	Subtidal	34	No Crab	-	0	0	1	1	1	0	0	0	0	0	0	0	0	0	0	0	0	0	0	1	0
Autumn	2009-10-20	48	Large	Subtidal	35	No Crab	-	0	0	0	0	0	0	0	0	0	0	0	0	0	0	0	0	0	0	0	0	0
Autumn	2009-10-20	48	Large	Subtidal	36	H. sanguineus	F	0	0	0	0	0	0	0	0	0	0	0	0	0	0	0	0	0	0	0	0	0
Autumn	2009-10-20	48	Large	Subtidal	37	H. sanguineus	M	0	0	0	1	0	0	0	0	0	0	0	0	0	0	0	0	0	0	0	0	1
Autumn	2009-10-20	48	Large	Subtidal	38	Carcinus maenas	M	0	0	0	1	0	0	0	0	0	0	0	0	0	0	0	0	0	0	0	0	1
Autumn	2009-10-20	48	Large	Subtidal	39	H. sanguineus	M	0	0	0	2	0	0	0	2	0	0	0	0	0	0	0	0	0	0	0	0	0
Autumn	2009-10-20	48	Large	Subtidal	40	No Crab	-	0	0	0	1	0	0	0	1	0	0	0	0	0	0	0	0	0	0	0	0	0
Autumn	2009-10-20	48	Large	Subtidal	41	Carcinus maenas	F	0	0	0	1	0	0	0	0	0	0	0	0	0	0	0	0	0	0	0	0	1
Autumn	2009-10-20	48	Large	Subtidal	42	No Crab	-	0	0	2	1	0	0	0	0	0	0	0	0	2	0	0	2	0	0	0	0	1
Autumn	2009-10-20	48	Large	Subtidal	43	Carcinus maenas	F	0	0	0	0	0	0	0	0	0	0	0	0	0	0	0	0	0	0	0	0	0
Autumn	2009-10-20	48	Large	Subtidal	44	Carcinus maenas	M	0	0	1	0	1	0	0	0	0	0	0	0	0	0	0	0	0	0	0	0	0
Autumn	2009-10-20	48	Large	Subtidal	45	Carcinus maenas	M	0	0	0	0	0	0	0	0	0	0	0	0	0	0	0	0	0	0	0	0	0
Autumn	2009-10-20	48	Large	Subtidal	46	No Crab	-	0	0	0	0	0	0	0	0	0	0	0	0	0	0	0	0	0	0	0	0	0
Autumn	2009-10-20	48	Large	Subtidal	47	Carcinus maenas	M	0	0	0	0	0	0	0	0	0	0	0	0	0	0	0	0	0	0	0	0	0
Autumn	2009-10-20	48	Large	Subtidal	48	H. sanguineus	F	0	0	0	1	0	0	0	1	0	0	0	0	0	0	0	0	0	0	0	0	0
Autumn	2009-10-20	48	Large	Subtidal	49	No Crab	-	0	0	0	0	0	0	0	0	0	0	0	0	0	0	0	0	0	0	0	0	0
Autumn	2009-10-20	48	Large	Subtidal	50	Carcinus maenas	F	0	0	0	0	0	0	0	0	0	0	0	0	0	0	0	0	0	0	0	0	0
Autumn	2009-10-21	49	Large	Subtidal	1	No Crab	-	0	0	0	0	0	0	0	0	0	0	0	0	0	0	0	0	0	0	0	0	0
Autumn	2009-10-21	49	Large	Subtidal	2	H. sanguineus	F	1	0	0	0	0	0	0	0	0	0	0	0	0	0	0	0	0	0	0	0	0
Autumn	2009-10-21	49	Large	Subtidal	3	Carcinus maenas	M	0	0	0	0	0	0	0	0	0	0	0	0	0	0	0	0	0	0	0	0	0
Autumn	2009-10-21	49	Large	Subtidal	4	Carcinus maenas	M	1	0	1	0	1	0	0	0	0	0	0	0	0	0	0	0	0	0	0	0	0
Autumn	2009-10-21	49	Large	Subtidal	5	Carcinus maenas	M	0	0	0	0	0	0	0	0	0	0	0	0	0	0	0	0	0	0	0	0	0
Autumn	2009-10-21	49	Large	Subtidal	6	Carcinus maenas	F	0	0	1	0	1	0	0	0	0	0	0	0	0	0	0	0	0	0	0	0	0
Autumn	2009-10-21	49	Large	Subtidal	7	No Crab	-	0	0	2	0	2	0	0	0	0	0	0	0	0	0	0	0	0	0	0	0	0
Autumn	2009-10-21	49	Large	Subtidal	8	No Crab	-	2	0	0	0	0	0	0	0	0	0	0	0	0	0	0	0	0	0	0	0	0
Autumn	2009-10-21	49	Large	Subtidal	9	H. sanguineus	M	0	0	0	0	0	0	0	0	0	0	0	0	0	0	0	0	0	0	0	0	0
Autumn	2009-10-21	49	Large	Subtidal	10	Carcinus maenas	F	0	0	0	0	0	0	0	0	0	0	0	0	0	0	0	0	0	0	0	0	0
Autumn	2009-10-21	49	Large	Subtidal	11	H. sanguineus	M	0	0	0	0	0	0	0	0	0	0	0	0	0	0	0	0	0	0	0	0	0
Autumn	2009-10-21	49	Large	Subtidal	12	No Crab	-	1	0	0	0	0	0	0	0	0	0	0	0	0	0	0	0	0	0	0	0	0
Autumn	2009-10-21	49	Large	Subtidal	13	H. sanguineus	M	2	0	0	0	0	0	0	0	0	0	0	0	0	0	0	0	0	0	0	0	0
Autumn	2009-10-21	49	Large	Subtidal	14	Carcinus maenas	F	1	0	0	0	0	0	0	0	0	0	0	0	0	0	0	0	0	0	0	0	0
Autumn	2009-10-21	49	Large	Subtidal	15	H. sanguineus	M	0	0	1	0	0	0	0	1	0	0	0	0	0	0	0	0	0	0	0	0	0
Autumn	2009-10-21	49	Large	Subtidal	16	Carcinus maenas	F	0	0	0	0	0	0	0	0	0	0	0	0	0	0	0	0	0	0	0	0	0
Autumn	2009-10-21	49	Large	Subtidal	17	H. sanguineus	M	1	0	0	0	0	0	0	0	0	0	0	0	0	0	0	0	0	0	0	0	0
Autumn	2009-10-21	49	Large	Subtidal	18	Carcinus maenas	F	0	0	0	1	0	0	0	0	1	0	0	0	0	0	0	0	0	0	0	0	0
Autumn	2009-10-21	49	Large	Subtidal	19	Carcinus maenas	F	0	0	1	1	1	0	0	1	0	0	0	0	0	0	0	0	0	0	0	0	0
Autumn	2009-10-21	49	Large	Subtidal	20	H. sanguineus	F	0	1	0	1	0	0	0	1	0	0	0	0	0	0	0	0	0	0	0	0	0
Autumn	2009-10-21	49	Large	Subtidal	21	Carcinus maenas	F	0	0	1	0	1	0	0	0	0	0	0	0	0	0	0	0	0	0	0	0	0	BAIT DEAD
Autumn	2009-10-21	49	Large	Subtidal	22	H. sanguineus	F	0	0	0	1	0	0	0	1	0	0	0	0	0	0	0	0	0	0	0	0	0
Autumn	2009-10-21	49	Large	Subtidal	23	H. sanguineus	M	0	0	0	0	0	0	0	0	0	0	0	0	0	0	0	0	0	0	0	0	0
Autumn	2009-10-21	49	Large	Subtidal	24	Carcinus maenas	M	2	0	0	0	0	0	0	0	0	0	0	0	0	0	0	0	0	0	0	0	0
Autumn	2009-10-21	49	Large	Subtidal	25	Carcinus maenas	M	1	0	0	0	0	0	0	0	0	0	0	0	0	0	0	0	0	0	0	0	0
Autumn	2009-10-22	50	Large	Subtidal	26	H. sanguineus	M	0	0	0	0	0	0	0	0	0	0	0	0	0	0	0	0	0	0	0	0	0
Autumn	2009-10-22	50	Large	Subtidal	27	Carcinus maenas	M	0	0	0	0	0	0	0	0	0	0	0	0	0	0	0	0	0	0	0	0	0
Autumn	2009-10-22	50	Large	Subtidal	28	Carcinus maenas	F	0	0	0	0	0	0	0	0	0	0	0	0	0	0	0	0	0	0	0	0	0
Autumn	2009-10-22	50	Large	Subtidal	29	No Crab	-	0	0	1	0	1	0	0	0	0	0	0	0	0	0	0	0	0	0	0	0	0
Autumn	2009-10-22	50	Large	Subtidal	30	Carcinus maenas	M	0	0	1	0	1	0	0	0	0	0	0	0	0	0	0	0	0	0	0	0	0
Autumn	2009-10-22	50	Large	Subtidal	31	Carcinus maenas	M	0	0	0	0	0	0	0	0	0	0	0	0	0	0	0	0	0	0	0	0	0
Autumn	2009-10-22	50	Large	Subtidal	32	Carcinus maenas	M	0	0	1	0	1	0	0	0	0	0	0	0	0	0	0	0	0	0	0	0	0
Autumn	2009-10-22	50	Large	Subtidal	33	H. sanguineus	F	0	0	0	0	0	0	0	0	0	0	0	0	0	0	0	0	0	0	0	0	0
Autumn	2009-10-22	50	Large	Subtidal	34	Carcinus maenas	M	0	0	0	0	0	0	0	0	0	0	0	0	0	0	0	0	0	0	0	0	0
Autumn	2009-10-22	50	Large	Subtidal	35	No Crab	-	1	0	0	0	0	0	0	0	0	0	0	0	0	0	0	0	0	0	0	0	0
Autumn	2009-10-22	50	Large	Subtidal	36	No Crab	-	1	0	0	0	0	0	0	0	0	0	0	0	0	0	0	0	0	0	0	0	0
Autumn	2009-10-22	50	Large	Subtidal	37	H. sanguineus	M	0	0	0	1	0	0	0	1	0	0	0	0	0	0	0	0	0	0	0	0	0
Autumn	2009-10-22	50	Large	Subtidal	38	H. sanguineus	F	0	0	0	0	0	0	0	0	0	0	0	0	0	0	0	0	0	0	0	0	0
Autumn	2009-10-22	50	Large	Subtidal	39	H. sanguineus	M	0	0	0	0	0	0	0	0	0	0	0	0	0	0	0	0	0	0	0	0	0
Autumn	2009-10-22	50	Large	Subtidal	40	H. sanguineus	F	0	0	1	0	1	0	0	0	0	0	0	0	0	0	0	0	0	0	0	0	0	BAIT DEAD
Autumn	2009-10-22	50	Large	Subtidal	41	Carcinus maenas	F	0	0	0	1	0	0	0	0	0	0	0	0	0	0	0	0	0	0	0	0	1
Autumn	2009-10-22	50	Large	Subtidal	42	H. sanguineus	F	0	0	0	0	0	0	0	0	0	0	0	0	0	0	0	0	0	0	0	0	0
Autumn	2009-10-22	50	Large	Subtidal	43	Carcinus maenas	F	0	0	0	0	0	0	0	0	0	0	0	0	0	0	0	0	0	0	0	0	0
Autumn	2009-10-22	50	Large	Subtidal	44	Carcinus maenas	F	0	0	0	0	0	0	0	0	0	0	0	0	0	0	0	0	0	0	0	0	0
Autumn	2009-10-22	50	Large	Subtidal	45	H. sanguineus	M	0	0	0	0	0	0	0	0	0	0	0	0	0	0	0	0	0	0	0	0	0
Autumn	2009-10-22	50	Large	Subtidal	46	Carcinus maenas	M	1	0	0	0	0	0	0	0	0	0	0	0	0	0	0	0	0	0	0	0	0
Autumn	2009-10-22	50	Large	Subtidal	47	H. sanguineus	M	1	0	0	0	0	0	0	0	0	0	0	0	0	0	0	0	0	0	0	0	0
Autumn	2009-10-22	50	Large	Subtidal	48	Carcinus maenas	M	0	0	0	0	0	0	0	0	0	0	0	0	0	0	0	0	0	0	0	0	0
Autumn	2009-10-22	50	Large	Subtidal	49	Carcinus maenas	M	0	1	0	1	0	0	0	0	0	0	0	0	0	0	0	0	0	0	0	0	1
Autumn	2009-10-22	50	Large	Subtidal	50	Carcinus maenas	F	0	0	0	0	0	0	0	0	0	0	0	0	0	0	0	0	0	0	0	0	0
Autumn	2009-10-23	51	Large	Subtidal	1	H. sanguineus	M	0	0	0	0	0	0	0	0	0	0	0	0	0	0	0	0	0	0	0	0	0
Autumn	2009-10-23	51	Large	Subtidal	2	Carcinus maenas	F	1	0	2	0	2	0	0	0	0	0	0	0	0	0	0	0	0	0	0	0	0
Autumn	2009-10-23	51	Large	Subtidal	3	H. sanguineus	M	0	0	0	0	0	0	0	0	0	0	0	0	0	0	0	0	0	0	0	0	0
Autumn	2009-10-23	51	Large	Subtidal	4	No Crab	-	0	0	0	1	0	0	0	0	0	0	0	0	0	0	0	0	1	0	0	0	0
Autumn	2009-10-23	51	Large	Subtidal	5	Carcinus maenas	M	0	0	0	0	0	0	0	0	0	0	0	0	0	0	0	0	0	0	0	0	0
Autumn	2009-10-23	51	Large	Subtidal	6	Carcinus maenas	M	0	0	0	0	0	0	0	0	0	0	0	0	0	0	0	0	0	0	0	0	0
Autumn	2009-10-23	51	Large	Subtidal	7	H. sanguineus	F	0	0	0	0	0	0	0	0	0	0	0	0	0	0	0	0	0	0	0	0	0
Autumn	2009-10-23	51	Large	Subtidal	8	H. sanguineus	F	0	0	0	0	0	0	0	0	0	0	0	0	0	0	0	0	0	0	0	0	0
Autumn	2009-10-23	51	Large	Subtidal	9	No Crab	-	1	0	1	0	1	0	0	0	0	0	0	0	0	0	0	0	0	0	0	0	0
Autumn	2009-10-23	51	Large	Subtidal	10	Carcinus maenas	F	3	0	0	0	0	0	0	0	0	0	0	0	0	0	0	0	0	0	0	0	0	BAIT DEAD
Autumn	2009-10-23	51	Large	Subtidal	11	Carcinus maenas	F	0	0	0	0	0	0	0	0	0	0	0	0	0	0	0	0	0	0	0	0	0
Autumn	2009-10-23	51	Large	Subtidal	12	No Crab	-	0	0	0	0	0	0	0	0	0	0	0	0	0	0	0	0	0	0	0	0	0
Autumn	2009-10-23	51	Large	Subtidal	13	H. sanguineus	M	0	0	0	0	0	0	0	0	0	0	0	0	0	0	0	0	0	0	0	0	0
Autumn	2009-10-23	51	Large	Subtidal	14	Carcinus maenas	F	0	0	0	0	0	0	0	0	0	0	0	0	0	0	0	0	0	0	0	0	0
Autumn	2009-10-23	51	Large	Subtidal	15	Carcinus maenas	M	2	0	0	0	0	0	0	0	0	0	0	0	0	0	0	0	0	0	0	0	0
Autumn	2009-10-23	51	Large	Subtidal	16	H. sanguineus	M	0	0	0	1	0	0	0	0	0	0	0	0	0	0	0	0	1	0	0	0	0
Autumn	2009-10-23	51	Large	Subtidal	17	Carcinus maenas	F	0	0	0	0	0	0	0	0	0	0	0	0	0	0	0	0	0	0	0	0	0
Autumn	2009-10-23	51	Large	Subtidal	18	Carcinus maenas	F	2	0	0	0	0	0	0	0	0	0	0	0	0	0	0	0	0	0	0	0	0
Autumn	2009-10-23	51	Large	Subtidal	19	Carcinus maenas	F	0	0	0	0	0	0	0	0	0	0	0	0	0	0	0	0	0	0	0	0	0
Autumn	2009-10-23	51	Large	Subtidal	20	H. sanguineus	F	0	0	1	0	1	0	0	0	0	0	0	0	0	0	0	0	0	0	0	0	0
Autumn	2009-10-23	51	Large	Subtidal	21	No Crab	-	0	0	0	0	0	0	0	0	0	0	0	0	0	0	0	0	0	0	0	0	0
Autumn	2009-10-23	51	Large	Subtidal	22	Carcinus maenas	M	1	0	1	0	1	0	0	0	0	0	0	0	0	0	0	0	0	0	0	0	0
Autumn	2009-10-23	51	Large	Subtidal	23	H. sanguineus	M	1	0	0	0	0	0	0	0	0	0	0	0	0	0	0	0	0	0	0	0	0
Autumn	2009-10-23	51	Large	Subtidal	24	H. sanguineus	M	1	0	0	0	0	0	0	0	0	0	0	0	0	0	0	0	0	0	0	0	0
Autumn	2009-10-23	51	Large	Subtidal	25	H. sanguineus	M	2	0	0	0	0	0	0	0	0	0	0	0	0	0	0	0	0	0	0	0	0
Autumn	2009-10-24	52	Large	Subtidal	26	No Crab	-	1	0	0	0	0	0	0	0	0	0	0	0	0	0	0	0	0	0	0	0	0
Autumn	2009-10-24	52	Large	Subtidal	27	H. sanguineus	F	0	0	0	0	0	0	0	0	0	0	0	0	0	0	0	0	0	0	0	0	0
Autumn	2009-10-24	52	Large	Subtidal	28	H. sanguineus	F	0	0	0	1	0	0	0	1	0	0	0	0	0	0	0	0	0	0	0	0	0
Autumn	2009-10-24	52	Large	Subtidal	29	Carcinus maenas	M	0	0	0	0	0	0	0	0	0	0	0	0	0	0	0	0	0	0	0	0	0
Autumn	2009-10-24	52	Large	Subtidal	30	No Crab	-	1	0	1	0	1	0	0	0	0	0	0	0	0	0	0	0	0	0	0	0	0
Autumn	2009-10-24	52	Large	Subtidal	31	H. sanguineus	F	0	0	0	1	0	0	0	1	0	0	0	0	0	0	0	0	0	0	0	0	0
Autumn	2009-10-24	52	Large	Subtidal	32	Carcinus maenas	F	1	0	0	0	0	0	0	0	0	0	0	0	0	0	0	0	0	0	0	0	0	BAIT DEAD
Autumn	2009-10-24	52	Large	Subtidal	33	H. sanguineus	M	0	0	0	0	0	0	0	0	0	0	0	0	0	0	0	0	0	0	0	0	0
Autumn	2009-10-24	52	Large	Subtidal	34	No Crab	-	0	0	1	1	0	0	1	0	0	0	0	1	0	0	0	1	0	0	0	0	0
Autumn	2009-10-24	52	Large	Subtidal	35	No Crab	-	1	0	0	0	0	0	0	0	0	0	0	0	0	0	0	0	0	0	0	0	0
Autumn	2009-10-24	52	Large	Subtidal	36	H. sanguineus	F	0	0	0	0	0	0	0	0	0	0	0	0	0	0	0	0	0	0	0	0	0
Autumn	2009-10-24	52	Large	Subtidal	37	Carcinus maenas	F	0	0	0	0	0	0	0	0	0	0	0	0	0	0	0	0	0	0	0	0	0
Autumn	2009-10-24	52	Large	Subtidal	38	H. sanguineus	F	0	0	0	0	0	0	0	0	0	0	0	0	0	0	0	0	0	0	0	0	0
Autumn	2009-10-24	52	Large	Subtidal	39	H. sanguineus	M	0	0	1	0	1	0	0	0	0	0	0	0	0	0	0	0	0	0	0	0	0
Autumn	2009-10-24	52	Large	Subtidal	40	H. sanguineus	F	0	0	0	0	0	0	0	0	0	0	0	0	0	0	0	0	0	0	0	0	0
Autumn	2009-10-24	52	Large	Subtidal	41	Carcinus maenas	F	1	0	1	0	1	0	0	0	0	0	0	0	0	0	0	0	0	0	0	0	0
Autumn	2009-10-24	52	Large	Subtidal	42	H. sanguineus	F	0	0	0	0	0	0	0	0	0	0	0	0	0	0	0	0	0	0	0	0	0
Autumn	2009-10-24	52	Large	Subtidal	43	Carcinus maenas	F	0	0	0	0	0	0	0	0	0	0	0	0	0	0	0	0	0	0	0	0	0
Autumn	2009-10-24	52	Large	Subtidal	44	No Crab	-	0	0	0	0	0	0	0	0	0	0	0	0	0	0	0	0	0	0	0	0	0
Autumn	2009-10-24	52	Large	Subtidal	45	H. sanguineus	F	0	0	0	0	0	0	0	0	0	0	0	0	0	0	0	0	0	0	0	0	0
Autumn	2009-10-24	52	Large	Subtidal	46	H. sanguineus	M	0	0	0	0	0	0	0	0	0	0	0	0	0	0	0	0	0	0	0	0	0
Autumn	2009-10-24	52	Large	Subtidal	47	H. sanguineus	F	0	0	0	0	0	0	0	0	0	0	0	0	0	0	0	0	0	0	0	0	0
Autumn	2009-10-24	52	Large	Subtidal	48	Carcinus maenas	F	0	0	0	1	0	0	0	0	0	0	0	0	0	0	0	0	0	0	0	0	1
Autumn	2009-10-24	52	Large	Subtidal	49	Carcinus maenas	M	1	0	0	0	0	0	0	0	0	0	0	0	0	0	0	0	0	0	0	0	0
Autumn	2009-10-24	52	Large	Subtidal	50	Carcinus maenas	F	0	0	0	0	0	0	0	0	0	0	0	0	0	0	0	0	0	0	0	0	0
Autumn	2009-10-25	53	Large	Subtidal	1	H. sanguineus	F	0	0	0	0	0	0	0	0	0	0	0	0	0	0	0	0	0	0	0	0	0
Autumn	2009-10-25	53	Large	Subtidal	2	No Crab	-	0	0	2	0	2	0	0	0	0	0	0	0	0	0	0	0	0	0	0	0	0
Autumn	2009-10-25	53	Large	Subtidal	3	Carcinus maenas	M	0	0	0	0	0	0	0	0	0	0	0	0	0	0	0	0	0	0	0	0	0
Autumn	2009-10-25	53	Large	Subtidal	4	No Crab	-	0	0	2	0	2	0	0	0	0	0	0	0	0	0	0	0	0	0	0	0	0
Autumn	2009-10-25	53	Large	Subtidal	5	Carcinus maenas	M	0	0	0	0	0	0	0	0	0	0	0	0	0	0	0	0	0	0	0	0	0
Autumn	2009-10-25	53	Large	Subtidal	6	Carcinus maenas	M	0	0	0	0	0	0	0	0	0	0	0	0	0	0	0	0	0	0	0	0	0
Autumn	2009-10-25	53	Large	Subtidal	7	H. sanguineus	M	0	0	0	0	0	0	0	0	0	0	0	0	0	0	0	0	0	0	0	0	0
Autumn	2009-10-25	53	Large	Subtidal	8	No Crab	-	0	0	1	0	1	0	0	0	0	0	0	0	0	0	0	0	0	0	0	0	0
Autumn	2009-10-25	53	Large	Subtidal	9	No Crab	-	1	0	0	0	0	0	0	0	0	0	0	0	0	0	0	0	0	0	0	0	0
Autumn	2009-10-25	53	Large	Subtidal	10	No Crab	-	1	0	0	1	0	0	0	0	0	0	0	0	0	0	0	0	1	0	0	0	0
Autumn	2009-10-25	53	Large	Subtidal	11	Carcinus maenas	M	1	0	0	1	0	0	0	0	0	0	0	0	0	0	0	0	1	0	0	0	0
Autumn	2009-10-25	53	Large	Subtidal	12	Carcinus maenas	F	1	0	0	0	0	0	0	0	0	0	0	0	0	0	0	0	0	0	0	0	0
Autumn	2009-10-25	53	Large	Subtidal	13	Carcinus maenas	M	1	0	1	0	1	0	0	0	0	0	0	0	0	0	0	0	0	0	0	0	0
Autumn	2009-10-25	53	Large	Subtidal	14	Carcinus maenas	M	2	0	0	0	0	0	0	0	0	0	0	0	0	0	0	0	0	0	0	0	0
Autumn	2009-10-25	53	Large	Subtidal	15	Carcinus maenas	F	0	0	0	0	0	0	0	0	0	0	0	0	0	0	0	0	0	0	0	0	0
Autumn	2009-10-25	53	Large	Subtidal	16	Carcinus maenas	F	0	0	0	0	0	0	0	0	0	0	0	0	0	0	0	0	0	0	0	0	0
Autumn	2009-10-25	53	Large	Subtidal	17	Carcinus maenas	F	0	1	0	1	0	1	0	0	0	0	0	0	0	0	0	0	0	0	0	0	0
Autumn	2009-10-25	53	Large	Subtidal	18	H. sanguineus	F	0	0	0	0	0	0	0	0	0	0	0	0	0	0	0	0	0	0	0	0	0
Autumn	2009-10-25	53	Large	Subtidal	19	H. sanguineus	F	0	0	0	0	0	0	0	0	0	0	0	0	0	0	0	0	0	0	0	0	0
Autumn	2009-10-25	53	Large	Subtidal	20	Carcinus maenas	M	0	0	0	0	0	0	0	0	0	0	0	0	0	0	0	0	0	0	0	0	0
Autumn	2009-10-25	53	Large	Subtidal	21	Carcinus maenas	F	0	0	0	1	0	0	1	0	0	0	0	0	0	0	0	0	0	0	0	0	0
Autumn	2009-10-25	53	Large	Subtidal	22	H. sanguineus	M	0	0	0	0	0	0	0	0	0	0	0	0	0	0	0	0	0	0	0	0	0
Autumn	2009-10-25	53	Large	Subtidal	23	Carcinus maenas	M	0	0	0	1	0	0	0	1	0	0	0	0	0	0	0	0	0	0	0	0	0
Autumn	2009-10-25	53	Large	Subtidal	24	H. sanguineus	M	0	0	1	0	1	0	0	0	0	0	0	0	0	0	0	0	0	0	0	0	0
Autumn	2009-10-25	53	Large	Subtidal	25	No Crab	-	0	0	0	0	0	0	0	0	0	0	0	0	0	0	0	0	0	0	0	0	0
Autumn	2009-10-26	54	Large	Subtidal	26	Carcinus maenas	M	1	0	0	0	0	0	0	0	0	0	0	0	0	0	0	0	0	0	0	0	0
Autumn	2009-10-26	54	Large	Subtidal	27	Carcinus maenas	F	1	0	0	0	0	0	0	0	0	0	0	0	0	0	0	0	0	0	0	0	0
Autumn	2009-10-26	54	Large	Subtidal	28	Carcinus maenas	F	0	0	0	0	0	0	0	0	0	0	0	0	0	0	0	0	0	0	0	0	0
Autumn	2009-10-26	54	Large	Subtidal	29	H. sanguineus	M	0	0	0	1	0	0	1	0	0	0	0	0	0	0	0	0	0	0	0	0	0
Autumn	2009-10-26	54	Large	Subtidal	30	No Crab	-	0	0	1	0	0	0	0	0	0	0	0	1	0	0	0	1	0	0	0	0	0
Autumn	2009-10-26	54	Large	Subtidal	31	Carcinus maenas	M	0	0	0	0	0	0	0	0	0	0	0	0	0	0	0	0	0	0	0	0	0
Autumn	2009-10-26	54	Large	Subtidal	32	H. sanguineus	M	0	0	0	0	0	0	0	0	0	0	0	0	0	0	0	0	0	0	0	0	0
Autumn	2009-10-26	54	Large	Subtidal	33	No Crab	-	0	0	0	0	0	0	0	0	0	0	0	0	0	0	0	0	0	0	0	0	0
Autumn	2009-10-26	54	Large	Subtidal	34	H. sanguineus	F	0	0	0	0	0	0	0	0	0	0	0	0	0	0	0	0	0	0	0	0	0
Autumn	2009-10-26	54	Large	Subtidal	35	Carcinus maenas	F	0	0	0	0	0	0	0	0	0	0	0	0	0	0	0	0	0	0	0	0	0
Autumn	2009-10-26	54	Large	Subtidal	36	H. sanguineus	F	2	0	0	0	0	0	0	0	0	0	0	0	0	0	0	0	0	0	0	0	0
Autumn	2009-10-26	54	Large	Subtidal	37	Carcinus maenas	M	0	0	1	0	1	0	0	0	0	0	0	0	0	0	0	0	0	0	0	0	0
Autumn	2009-10-26	54	Large	Subtidal	38	Carcinus maenas	F	0	0	0	0	0	0	0	0	0	0	0	0	0	0	0	0	0	0	0	0	0
Autumn	2009-10-26	54	Large	Subtidal	39	H. sanguineus	M	0	0	0	1	0	0	0	0	0	0	0	0	0	0	0	0	0	0	0	0	1
Autumn	2009-10-26	54	Large	Subtidal	40	H. sanguineus	F	0	0	0	0	0	0	0	0	0	0	0	0	0	0	0	0	0	0	0	0	0
Autumn	2009-10-26	54	Large	Subtidal	41	H. sanguineus	F	1	0	0	0	0	0	0	0	0	0	0	0	0	0	0	0	0	0	0	0	0
Autumn	2009-10-26	54	Large	Subtidal	42	H. sanguineus	M	0	0	0	0	0	0	0	0	0	0	0	0	0	0	0	0	0	0	0	0	0
Autumn	2009-10-26	54	Large	Subtidal	43	H. sanguineus	M	0	0	0	0	0	0	0	0	0	0	0	0	0	0	0	0	0	0	0	0	0
Autumn	2009-10-26	54	Large	Subtidal	44	No Crab	-	0	0	1	0	0	0	0	0	0	0	0	1	0	0	0	1	0	0	0	0	0
Autumn	2009-10-26	54	Large	Subtidal	45	Carcinus maenas	M	0	0	0	1	0	0	0	1	0	0	0	0	0	0	0	0	0	0	0	0	0
Autumn	2009-10-26	54	Large	Subtidal	46	H. sanguineus	F	0	0	1	0	1	0	0	0	0	0	0	0	0	0	0	0	0	0	0	0	0
Autumn	2009-10-26	54	Large	Subtidal	47	Carcinus maenas	F	0	0	0	0	0	0	0	0	0	0	0	0	0	0	0	0	0	0	0	0	0
Autumn	2009-10-26	54	Large	Subtidal	48	Carcinus maenas	M	0	0	0	0	0	0	0	0	0	0	0	0	0	0	0	0	0	0	0	0	0
Autumn	2009-10-26	54	Large	Subtidal	49	No Crab	-	1	0	0	0	0	0	0	0	0	0	0	0	0	0	0	0	0	0	0	0	0
Autumn	2009-10-26	54	Large	Subtidal	50	H. sanguineus	F	1	0	0	1	0	1	0	0	0	0	0	0	0	0	0	0	0	0	0	0	0
Autumn	2009-10-27	55	Large	Subtidal	1	H. sanguineus	F	0	0	0	0	0	0	0	0	0	0	0	0	0	0	0	0	0	0	0	0	0	Cracked PVC joint
Autumn	2009-10-27	55	Large	Subtidal	2	H. sanguineus	F	1	0	0	1	0	0	0	0	0	0	0	0	0	0	0	0	1	0	0	0	0
Autumn	2009-10-27	55	Large	Subtidal	3	H. sanguineus	M	0	0	0	0	0	0	0	0	0	0	0	0	0	0	0	0	0	0	0	0	0
Autumn	2009-10-27	55	Large	Subtidal	4	Carcinus maenas	M	0	0	0	0	0	0	0	0	0	0	0	0	0	0	0	0	0	0	0	0	0
Autumn	2009-10-27	55	Large	Subtidal	5	H. sanguineus	M	0	0	0	0	0	0	0	0	0	0	0	0	0	0	0	0	0	0	0	0	0
Autumn	2009-10-27	55	Large	Subtidal	6	H. sanguineus	M	0	0	0	0	0	0	0	0	0	0	0	0	0	0	0	0	0	0	0	0	0
Autumn	2009-10-27	55	Large	Subtidal	7	H. sanguineus	F	1	0	0	0	0	0	0	0	0	0	0	0	0	0	0	0	0	0	0	0	0
Autumn	2009-10-27	55	Large	Subtidal	8	Carcinus maenas	F	0	0	0	0	0	0	0	0	0	0	0	0	0	0	0	0	0	0	0	0	0
Autumn	2009-10-27	55	Large	Subtidal	9	No Crab	-	0	0	0	1	0	0	0	0	0	0	0	0	0	0	0	0	0	0	0	1	0
Autumn	2009-10-27	55	Large	Subtidal	10	Carcinus maenas	M	1	0	0	0	0	0	0	0	0	0	0	0	0	0	0	0	0	0	0	0	0
Autumn	2009-10-27	55	Large	Subtidal	11	Carcinus maenas	M	0	0	1	0	0	0	0	0	0	0	0	1	0	0	0	1	0	0	0	0	0
Autumn	2009-10-27	55	Large	Subtidal	12	No Crab	-	2	0	1	0	1	0	0	0	0	0	0	0	0	0	0	0	0	0	0	0	0
Autumn	2009-10-27	55	Large	Subtidal	13	H. sanguineus	F	0	0	0	0	0	0	0	0	0	0	0	0	0	0	0	0	0	0	0	0	0
Autumn	2009-10-27	55	Large	Subtidal	14	H. sanguineus	F	0	0	0	0	0	0	0	0	0	0	0	0	0	0	0	0	0	0	0	0	0
Autumn	2009-10-27	55	Large	Subtidal	15	No Crab	-	0	0	0	0	0	0	0	0	0	0	0	0	0	0	0	0	0	0	0	0	0
Autumn	2009-10-27	55	Large	Subtidal	16	Carcinus maenas	F	0	0	0	0	0	0	0	0	0	0	0	0	0	0	0	0	0	0	0	0	0
Autumn	2009-10-27	55	Large	Subtidal	17	H. sanguineus	M	0	0	0	0	0	0	0	0	0	0	0	0	0	0	0	0	0	0	0	0	0
Autumn	2009-10-27	55	Large	Subtidal	18	Carcinus maenas	F	0	0	0	0	0	0	0	0	0	0	0	0	0	0	0	0	0	0	0	0	0
Autumn	2009-10-27	55	Large	Subtidal	19	No Crab	-	0	0	0	0	0	0	0	0	0	0	0	0	0	0	0	0	0	0	0	0	0
Autumn	2009-10-27	55	Large	Subtidal	20	H. sanguineus	M	1	0	0	0	0	0	0	0	0	0	0	0	0	0	0	0	0	0	0	0	0	BAIT DEAD
Autumn	2009-10-27	55	Large	Subtidal	21	H. sanguineus	F	0	0	0	0	0	0	0	0	0	0	0	0	0	0	0	0	0	0	0	0	0
Autumn	2009-10-27	55	Large	Subtidal	22	H. sanguineus	M	0	0	0	0	0	0	0	0	0	0	0	0	0	0	0	0	0	0	0	0	0
Autumn	2009-10-27	55	Large	Subtidal	23	Carcinus maenas	F	0	0	0	0	0	0	0	0	0	0	0	0	0	0	0	0	0	0	0	0	0
Autumn	2009-10-27	55	Large	Subtidal	24	No Crab	-	0	0	1	0	1	0	0	0	0	0	0	0	0	0	0	0	0	0	0	0	0
Autumn	2009-10-27	55	Large	Subtidal	25	H. sanguineus	M	0	0	0	0	0	0	0	0	0	0	0	0	0	0	0	0	0	0	0	0	0
Autumn	2009-10-28	56	Large	Subtidal	26	No Crab	-	0	0	1	0	0	0	0	0	0	0	0	1	0	0	0	1	0	0	0	0	0
Autumn	2009-10-28	56	Large	Subtidal	27	H. sanguineus	F	0	0	0	0	0	0	0	0	0	0	0	0	0	0	0	0	0	0	0	0	0
Autumn	2009-10-28	56	Large	Subtidal	28	No Crab	-	0	0	0	0	0	0	0	0	0	0	0	0	0	0	0	0	0	0	0	0	0
Autumn	2009-10-28	56	Large	Subtidal	29	H. sanguineus	M	0	0	0	0	0	0	0	0	0	0	0	0	0	0	0	0	0	0	0	0	0
Autumn	2009-10-28	56	Large	Subtidal	30	No Crab	-	2	0	1	0	1	0	0	0	0	0	0	0	0	0	0	0	0	0	0	0	0
Autumn	2009-10-28	56	Large	Subtidal	31	Carcinus maenas	M	0	0	0	0	0	0	0	0	0	0	0	0	0	0	0	0	0	0	0	0	0
Autumn	2009-10-28	56	Large	Subtidal	32	Carcinus maenas	F	2	0	0	0	0	0	0	0	0	0	0	0	0	0	0	0	0	0	0	0	0
Autumn	2009-10-28	56	Large	Subtidal	33	H. sanguineus	M	0	0	0	0	0	0	0	0	0	0	0	0	0	0	0	0	0	0	0	0	0
Autumn	2009-10-28	56	Large	Subtidal	34	H. sanguineus	M	0	0	0	0	0	0	0	0	0	0	0	0	0	0	0	0	0	0	0	0	0
Autumn	2009-10-28	56	Large	Subtidal	35	No Crab	-	0	0	0	0	0	0	0	0	0	0	0	0	0	0	0	0	0	0	0	0	0
Autumn	2009-10-28	56	Large	Subtidal	36	H. sanguineus	M	0	0	1	0	0	0	0	0	0	0	0	1	0	0	0	1	0	0	0	0	0
Autumn	2009-10-28	56	Large	Subtidal	37	Carcinus maenas	M	2	0	0	0	0	0	0	0	0	0	0	0	0	0	0	0	0	0	0	0	0
Autumn	2009-10-28	56	Large	Subtidal	38	Carcinus maenas	F	0	0	0	0	0	0	0	0	0	0	0	0	0	0	0	0	0	0	0	0	0
Autumn	2009-10-28	56	Large	Subtidal	39	No Crab	-	0	0	0	0	0	0	0	0	0	0	0	0	0	0	0	0	0	0	0	0	0
Autumn	2009-10-28	56	Large	Subtidal	40	H. sanguineus	M	0	0	0	0	0	0	0	0	0	0	0	0	0	0	0	0	0	0	0	0	0
Autumn	2009-10-28	56	Large	Subtidal	41	Carcinus maenas	M	0	0	0	0	0	0	0	0	0	0	0	0	0	0	0	0	0	0	0	0	0
Autumn	2009-10-28	56	Large	Subtidal	42	No Crab	-	0	0	0	0	0	0	0	0	0	0	0	0	0	0	0	0	0	0	0	0	0
Autumn	2009-10-28	56	Large	Subtidal	43	H. sanguineus	M	1	0	1	0	0	0	0	0	0	0	0	1	0	0	0	1	0	0	0	0	0
Autumn	2009-10-28	56	Large	Subtidal	44	H. sanguineus	F	0	0	0	0	0	0	0	0	0	0	0	0	0	0	0	0	0	0	0	0	0
Autumn	2009-10-28	56	Large	Subtidal	45	Carcinus maenas	M	0	0	0	0	0	0	0	0	0	0	0	0	0	0	0	0	0	0	0	0	0
Autumn	2009-10-28	56	Large	Subtidal	46	H. sanguineus	F	0	0	1	0	0	0	0	0	0	0	0	1	0	0	0	1	0	0	0	0	0
Autumn	2009-10-28	56	Large	Subtidal	47	No Crab	-	1	0	0	0	0	0	0	0	0	0	0	0	0	0	0	0	0	0	0	0	0
Autumn	2009-10-28	56	Large	Subtidal	48	H. sanguineus	M	0	0	0	0	0	0	0	0	0	0	0	0	0	0	0	0	0	0	0	0	0
Autumn	2009-10-28	56	Large	Subtidal	49	Carcinus maenas	M	0	0	0	0	0	0	0	0	0	0	0	0	0	0	0	0	0	0	0	0	0
Autumn	2009-10-28	56	Large	Subtidal	50	H. sanguineus	M	0	0	0	0	0	0	0	0	0	0	0	0	0	0	0	0	0	0	0	0	0
Autumn	2009-10-29	57	Large	Subtidal	1	H. sanguineus	M	0	0	0	0	0	0	0	0	0	0	0	0	0	0	0	0	0	0	0	0	0
Autumn	2009-10-29	57	Large	Subtidal	2	H. sanguineus	F	0	0	0	0	0	0	0	0	0	0	0	0	0	0	0	0	0	0	0	0	0
Autumn	2009-10-29	57	Large	Subtidal	3	H. sanguineus	F	0	0	0	1	0	0	0	1	0	0	0	0	0	0	0	0	0	0	0	0	0
Autumn	2009-10-29	57	Large	Subtidal	4	Carcinus maenas	M	1	0	0	0	0	0	0	0	0	0	0	0	0	0	0	0	0	0	0	0	0
Autumn	2009-10-29	57	Large	Subtidal	5	H. sanguineus	M	0	0	1	1	0	0	1	0	0	0	0	1	0	0	0	1	0	0	0	0	0
Autumn	2009-10-29	57	Large	Subtidal	6	Carcinus maenas	F	2	0	0	0	0	0	0	0	0	0	0	0	0	0	0	0	0	0	0	0	0
Autumn	2009-10-29	57	Large	Subtidal	7	Carcinus maenas	F	1	0	0	0	0	0	0	0	0	0	0	0	0	0	0	0	0	0	0	0	0
Autumn	2009-10-29	57	Large	Subtidal	8	H. sanguineus	M	1	0	0	0	0	0	0	0	0	0	0	0	0	0	0	0	0	0	0	0	0
Autumn	2009-10-29	57	Large	Subtidal	9	H. sanguineus	M	0	0	0	0	0	0	0	0	0	0	0	0	0	0	0	0	0	0	0	0	0
Autumn	2009-10-29	57	Large	Subtidal	10	Carcinus maenas	F	1	0	0	0	0	0	0	0	0	0	0	0	0	0	0	0	0	0	0	0	0
Autumn	2009-10-29	57	Large	Subtidal	11	Carcinus maenas	F	0	0	0	0	0	0	0	0	0	0	0	0	0	0	0	0	0	0	0	0	0
Autumn	2009-10-29	57	Large	Subtidal	12	Carcinus maenas	M	0	0	0	0	0	0	0	0	0	0	0	0	0	0	0	0	0	0	0	0	0
Autumn	2009-10-29	57	Large	Subtidal	13	H. sanguineus	F	0	0	0	0	0	0	0	0	0	0	0	0	0	0	0	0	0	0	0	0	0
Autumn	2009-10-29	57	Large	Subtidal	14	Carcinus maenas	M	0	0	1	1	1	0	0	1	0	0	0	0	0	0	0	0	0	0	0	0	0
Autumn	2009-10-29	57	Large	Subtidal	15	H. sanguineus	F	0	0	0	0	0	0	0	0	0	0	0	0	0	0	0	0	0	0	0	0	0
Autumn	2009-10-29	57	Large	Subtidal	16	No Crab	-	0	0	0	0	0	0	0	0	0	0	0	0	0	0	0	0	0	0	0	0	0
Autumn	2009-10-29	57	Large	Subtidal	17	H. sanguineus	F	0	0	0	0	0	0	0	0	0	0	0	0	0	0	0	0	0	0	0	0	0
Autumn	2009-10-29	57	Large	Subtidal	18	H. sanguineus	M	0	0	0	1	0	0	0	1	0	0	0	0	0	0	0	0	0	0	0	0	0
Autumn	2009-10-29	57	Large	Subtidal	19	H. sanguineus	M	0	0	0	0	0	0	0	0	0	0	0	0	0	0	0	0	0	0	0	0	0
Autumn	2009-10-29	57	Large	Subtidal	20	H. sanguineus	M	0	0	0	0	0	0	0	0	0	0	0	0	0	0	0	0	0	0	0	0	0
Autumn	2009-10-29	57	Large	Subtidal	21	Carcinus maenas	M	0	0	0	0	0	0	0	0	0	0	0	0	0	0	0	0	0	0	0	0	0
Autumn	2009-10-29	57	Large	Subtidal	22	No Crab	-	0	0	1	0	0	0	0	0	0	0	0	1	0	0	0	1	0	0	0	0	0
Autumn	2009-10-29	57	Large	Subtidal	23	H. sanguineus	M	0	0	0	0	0	0	0	0	0	0	0	0	0	0	0	0	0	0	0	0	0
Autumn	2009-10-29	57	Large	Subtidal	24	H. sanguineus	F	0	0	0	1	0	0	0	1	0	0	0	0	0	0	0	0	0	0	0	0	0
Autumn	2009-10-29	57	Large	Subtidal	25	Carcinus maenas	F	0	0	0	2	0	0	0	0	0	0	0	0	0	0	0	0	0	0	0	2	0
Autumn	2009-10-30	58	Large	Subtidal	26	No Crab	-	0	0	0	0	0	0	0	0	0	0	0	0	0	0	0	0	0	0	0	0	0
Autumn	2009-10-30	58	Large	Subtidal	27	No Crab	-	1	0	0	0	0	0	0	0	0	0	0	0	0	0	0	0	0	0	0	0	0
Autumn	2009-10-30	58	Large	Subtidal	28	H. sanguineus	F	1	0	0	0	0	0	0	0	0	0	0	0	0	0	0	0	0	0	0	0	0
Autumn	2009-10-30	58	Large	Subtidal	29	Carcinus maenas	F	0	0	0	0	0	0	0	0	0	0	0	0	0	0	0	0	0	0	0	0	0
Autumn	2009-10-30	58	Large	Subtidal	30	Carcinus maenas	M	1	0	1	0	0	0	0	0	0	0	0	1	0	0	0	1	0	0	0	0	0
Autumn	2009-10-30	58	Large	Subtidal	31	Carcinus maenas	M	1	0	0	0	0	0	0	0	0	0	0	0	0	0	0	0	0	0	0	0	0
Autumn	2009-10-30	58	Large	Subtidal	32	Carcinus maenas	F	1	0	1	0	1	0	0	0	0	0	0	0	0	0	0	0	0	0	0	0	0
Autumn	2009-10-30	58	Large	Subtidal	33	Carcinus maenas	F	0	0	2	0	0	0	0	0	0	0	1	1	0	0	0	1	0	0	0	0	0
Autumn	2009-10-30	58	Large	Subtidal	34	H. sanguineus	M	0	0	1	0	0	0	0	0	0	0	0	0	0	0	0	0	0	0	0	0	0
Autumn	2009-10-30	58	Large	Subtidal	35	Carcinus maenas	M	0	0	0	0	0	0	0	0	0	0	0	0	0	0	0	0	0	0	0	0	0
Autumn	2009-10-30	58	Large	Subtidal	36	No Crab	-	0	0	3	0	1	0	0	0	0	0	0	1	0	0	1	2	0	0	0	0	0
Autumn	2009-10-30	58	Large	Subtidal	37	No Crab	-	1	0	0	0	0	0	0	0	0	0	0	0	0	0	0	0	0	0	0	0	0
Autumn	2009-10-30	58	Large	Subtidal	38	Carcinus maenas	F	1	0	0	0	0	0	0	0	0	0	0	0	0	0	0	0	0	0	0	0	0
Autumn	2009-10-30	58	Large	Subtidal	39	Carcinus maenas	F	0	0	0	0	0	0	0	0	0	0	0	0	0	0	0	0	0	0	0	0	0
Autumn	2009-10-30	58	Large	Subtidal	40	H. sanguineus	F	0	0	0	0	0	0	0	0	0	0	0	0	0	0	0	0	0	0	0	0	0
Autumn	2009-10-30	58	Large	Subtidal	41	Carcinus maenas	F	0	0	0	0	0	0	0	0	0	0	0	0	0	0	0	0	0	0	0	0	0
Autumn	2009-10-30	58	Large	Subtidal	42	H. sanguineus	F	0	0	0	1	0	0	0	0	0	0	0	0	0	0	0	0	0	0	0	0	1
Autumn	2009-10-30	58	Large	Subtidal	43	H. sanguineus	F	1	0	3	0	1	0	0	0	0	0	0	2	0	0	0	2	0	0	0	0	0
Autumn	2009-10-30	58	Large	Subtidal	44	Carcinus maenas	M	1	0	0	0	0	0	0	0	0	0	0	0	0	0	0	0	0	0	0	0	0
Autumn	2009-10-30	58	Large	Subtidal	45	H. sanguineus	F	0	0	0	0	0	0	0	0	0	0	0	0	0	0	0	0	0	0	0	0	0
Autumn	2009-10-30	58	Large	Subtidal	46	No Crab	-	1	0	0	1	0	0	0	1	0	0	0	0	0	0	0	0	0	0	0	0	0
Autumn	2009-10-30	58	Large	Subtidal	47	No Crab	-	0	0	0	0	0	0	0	0	0	0	0	0	0	0	0	0	0	0	0	0	0
Autumn	2009-10-30	58	Large	Subtidal	48	Carcinus maenas	F	0	0	0	0	0	0	0	0	0	0	0	0	0	0	0	0	0	0	0	0	0
Autumn	2009-10-30	58	Large	Subtidal	49	Carcinus maenas	M	1	0	0	0	0	0	0	0	0	0	0	0	0	0	0	0	0	0	0	0	0
Autumn	2009-10-30	58	Large	Subtidal	50	No Crab	-	0	0	0	0	0	0	0	0	0	0	0	0	0	0	0	0	0	0	0	0	0
								265	54	234	232	187	6	24	143	11	5	5	21	9	1	8	39	6	1	4	17	17

## Sheet: Lab shelter trials
Date	Tank #	Carapace Size Ratio (CM:HS)	Crab 1 Species	Crab 2 Species	Crab 1 CW (mm)	Crab 2 CW (mm)	Crab 1 Individual # designation	Crab 2 Individual # designation	Both in shelter	Both out of shelter	Crab 1 in shelter	Crab 2 in shelter	Crab 1 out of shelter	Crab 2 out of shelter	Crab 1 dead	Crab 2 dead	New Injuries Crab 1	New Injuries Crab 2	Notes	Interaction type	Injury summary	Death	Death or Injury	Injury to winner w/ death of other?
2010-11-04	2	2	CM	HS	50.97	25.75	12	10	0	0	0	0	1	0	0	1				CM vs HS	0	HS
2010-11-04	3	2	CM	HS	53.7	24.6	4	6	0	1	0	0	0	0	0	0			ESCAPE	CM vs HS	0	0
2010-11-11	1	1	CM	HS	30.7	28.48	8	14	0	0	0	1	1	0	0	0				CM vs HS	0	0
2010-11-11	2	1	CM	HS	34.87	31.82	9	7	0	0	1	0	0	1	0	0				CM vs HS	0	0
2010-11-11	3	1	CM	HS	34.16	28.77	11	15	0	0	0	1	1	0	0	0				CM vs HS	0	0
2010-11-16	1	2	CM	HS	35.79	18.6	10	3	0	0	0	0	1	0	0	1				CM vs HS	0	HS
2010-11-16	2	1	CM	HS	23.77	24.66	14	6	0	0	0	1	1	0	0	0				CM vs HS	0	0
2010-11-17	1	3	CM	HS	55.59	21.21	17	2	0	0	0	0	1	0	0	1				CM vs HS	0	HS
2010-11-17	2	2	CM	HS	40.4	20.18	19	5	0	0	0	0	1	0	0	1				CM vs HS	0	HS
2010-11-17	3	1	CM	HS	53.7	21.91	4	12	0	0	0	0	1	0	0	1				CM vs HS	0	HS
2010-12-01	1	1	CM	HS	30.7	28.48	8	14	0	0	0	1	1	0	0	0				CM vs HS	0	0
2010-12-01	2	1	CM	HS	34.87	31.82	9	7	0	1	0	0	0	0	0	0				CM vs HS	0	0
2010-12-01	3	1	CM	HS	34.16	28.77	11	15	0	0	0	1	1	0	0	0				CM vs HS	0	0
2010-12-01	4	1	CM	HS	23.77	23.16	14	11	0	0	0	0	0	1	1	0				CM vs HS	0	CM
2010-12-02	1	2	CM	HS	49.01	24.23	1	1	0	0	0	0	1	0	0	1				CM vs HS	0	HS
2010-12-02	2	2	CM	HS	53.7	27.96	4	4	0	0	0	1	1	0	0	0				CM vs HS	0	0
2010-12-02	3	2	CM	HS	50.97	24.66	12	6	0	0	0	0	1	0	0	1				CM vs HS	0	HS
2010-12-02	4	2	CM	HS	55.59	27.35	17	9	0	0	0	1	1	0	0	0				CM vs HS	0	0
2010-12-20	1	0.333333	CM	HS	11.24	27.96	27	4	0	0	0	0	0	1	1	0				CM vs HS	0	CM
2010-12-20	2	0.5	CM	HS	18.26	31.82	29	7	0	0	0	1	0	0	1	0				CM vs HS	0	CM
2010-12-20	3	2	CM	HS	50.97	27.35	12	9	0	0	1	0	0	0	0	1				CM vs HS	0	HS
2010-12-20	4	2	CM	HS	55.92	23.16	2	11	0	1	0	0	0	0	0	0				CM vs HS	0	0
2010-12-20	5	1	CM	HS	30.7	28.48	8	14	0	0	0	1	1	0	0	0	WL2			CM vs HS	CM injury (WL)	0
2010-12-20	6	1	CM	HS	29.28	28.77	22	15	0	0	0	1	1	0	0	0				CM vs HS	0	0
2010-12-20	1	2	CM	HS	41.05	19.95	6	16	0	0	1	0	0	1	0	0	CL			CM vs HS	CM injury (CL)	0
2010-12-20	2	2	CM	HS	40.66	19.44	3	17	0	0	1	0	0	1	0	0	WL2	WL3,4 WR1,4		CM vs HS	CM injury (WL) on larger crab, HS injury (4 walking legs) on smaller crab	0
2011-01-20	1	1	CM	CM	50.58	50.94	1	7	0	1	0	0	0	0	0	0				CM vs CM	0	0
2011-01-20	2	1	CM	CM	47.11	48.56	2	3	0	0	1	0	0	1	0	0				CM vs CM	0	0
2011-01-20	3	1	CM	CM	34.2	35.77	5	6	0	0	1	0	0	1	0	0				CM vs CM	0	0
2011-01-20	4	1	CM	CM	38.05	32.82	9	10	0	1	0	0	0	0	0	0				CM vs CM	0	0
2011-01-20	5	1	CM	CM	38.54	40.45	4	8	0	0	0	1	1	0	0	0				CM vs CM	0	0
2011-01-24	1	1	HS	HS	31.78	28.8	1	3	0	1	0	0	0	0	0	0				HS vs HS	0	0
2011-01-24	2	1	HS	HS	23.14	19.95	2	4	0	0	1	0	0	1	0	0				HS vs HS	0	0
2011-01-26	1	1	CM	CM	55.56	55.73	20	19	0	1	0	0	0	0	0	0				CM vs CM	0	0
2011-01-27	2	1	CM	CM	60.21	63.07	12	18	0	1	0	0	0	0	0	0				CM vs CM	0	0
2011-02-03	1	3	CM	CM	54.58	21.41	1	17	0	0	0	0	1	0	0	1				CM vs CM	0	CM
2011-02-03	2	1	CM	CM	47.11	46.84	2	13	0	1	0	0	0	0	0	0		WR4		CM vs CM	CM injury (WL) on same sized crab	0
2011-02-03	3	1	CM	CM	41.07	37.71	15	16	0	1	0	0	0	0	0	0				CM vs CM	0	0
2011-02-03	4	1	CM	CM	42.4	40.45	14	8	0	0	0	0	0	1	1	0				CM vs CM	0	CM
2011-02-03	5	2	CM	CM	50.94	35.77	7	6	0	1	0	0	0	0	0	0				CM vs CM	0	0
2011-02-15	1	1.5	CM	CM	54.28	34.2	1	5	0	1	0	0	0	0	0	0				CM vs CM	0	0
2011-02-15	2	1.5	CM	CM	50.94	35.77	6	7	0	1	0	0	0	0	0	0				CM vs CM	0	0
2011-02-15	3	2	CM	CM	60.21	32.82	12	10	0	1	0	0	0	0	0	0				CM vs CM	0	0
2011-02-15	4	3	CM	CM	63.07	19.95	18	4	0	0	0	1	1	0	0	0				CM vs CM	0	0
2011-02-15	5	3	CM	HS	55.73	23.14	19	2	0	0	0	0	1	0	0	1	WR3			CM vs HS	CM injury (WL) on larger crab	HS		HS dead, CM injured
2011-02-15	6	1.5	CM	CM	47.11	38.05	2	9	0	0	0	1	1	0	0	0				CM vs CM	0	0
2011-02-17	1	3	HS	HS	31.78	10.93	1	20	0	0	0	0	1	0	0	1	WL2			HS vs HS	HS injury (WL) on larger crab	HS2		HS dead, HS injured
2011-02-17	2	3	HS	HS	28.8	9.92	3	21	0	0	0	0	1	0	0	1				HS vs HS	0	HS
2011-02-17	3	3	CM	HS	48.56	17.44	3	6	0	0	0	0	1	0	0	1				CM vs HS	0	HS
2011-02-17	4	3	CM	HS	41.07	16.7	15	7	0	0	1	0	0	0	0	1				CM vs HS	0	HS
2011-02-22	1	3	CM	HS	38.54	10.48	4	19	0	0	0	0	1	0	0	1				CM vs HS	0	HS
2011-02-22	2	3	CM	HS	40.45	11.41	8	23	0	0	0	0	1	0	0	1				CM vs HS	0	HS
2011-02-22	3	3	CM	HS	43.55	13.18	11	25	0	0	0	0	1	0	0	1				CM vs HS	0	HS
2011-02-22	4	3	CM	HS	46.84	13.72	13	26	0	0	0	0	1	0	0	1				CM vs HS	0	HS
2011-02-24	1	3	CM	HS	32.82	11.09	10	24	0	0	0	0	1	1	0	0	LC	Only one claw left, all other legs gone		CM vs HS	CM injury (CL) on larger crab, HS injury all pereopods but one claw on smaller crab
2011-02-24	2	2	CM	HS	47.11	23.14	2	2	0	0	1	0	0	0	0	1				CM vs HS	0	HS
2011-02-24	3	3	HS	HS	31.78	9.24	1	22	0	0	0	0	1	0	0	1	WL2			HS vs HS	HS injury (WL) on larger crab	HS2		HS dead, HS injured
2011-02-24	4	1	HS	HS	19.95	17.15	4	5	0	0	0	1	1	0	0	0				HS vs HS	0	0
2011-02-24	5	2	CM	CM	60.21	34.2	12	5	0	1	0	0	0	0	0	0				CM vs CM	0	0
2011-02-24	6	2	CM	CM	54.58	35.77	1	6	0	1	0	0	0	0	0	0				CM vs CM	0	0
2011-03-03	1	1	HS	HS	17.64	17.19	8	7	0	1	0	0	0	0	0	0				HS vs HS	0	0
2011-03-03	2	1	HS	HS	18.51	19.95	6	4	1	0	0	0	0	0	0	0				HS vs HS	0	0
2011-03-03	3	1	HS	HS	16.94	15.05	2	9	1	0	0	0	0	0	0	0				HS vs HS	0	0
2011-03-03	4	3	HS	HS	31.78	11.32	1	10	0	0	0	0	1	0	0	1				HS vs HS	0	HS
2011-03-03	5	1.5	CM	CM	55.56	43.55	20	11	0	1	0	0	0	0	0	0				CM vs CM	0	0
2011-03-03	6	2	CM	CM	63.07	34.2	18	5	0	0	0	1	1	0	0	0				CM vs CM	0	0
2011-03-14	1	3	CM	HS	54.58	18.51	1	6	0	0	0	0	1	0	0	1				CM vs HS	0	HS
2011-03-14	2	3	CM	HS	50.94	17.15	7	5	0	0	0	0	1	0	0	1				CM vs HS	0	HS
2011-03-14	3	3	CM	HS	48.56	17.19	3	7	0	0	0	0	1	0	0	1				CM vs HS	0	HS
2011-03-14	4	2	HS	HS	31.78	16.94	1	2	0	0	0	0	1	0	0	1	WL2			HS vs HS	HS injury (WL) on larger crab	HS2		HS dead, HS injured
2011-03-14	5	2	HS	HS	28.8	15.05	3	9	0	0	1	0	0	1	0	0				HS vs HS	0	0
2011-03-14	6	1	HS	HS	19.95	17.64	4	8	1	0	0	0	0	0	0	0				HS vs HS	0	0
2011-03-16	1	1	CM	HS	34.2	31.78	5	1	0	1	0	0	0	0	0	0		WL2		CM vs HS	HS injury (WL) on smaller crab	0
2011-03-16	2	1	CM	CM	48.86	47.11	3	2	0	1	0	0	0	0	0	0				CM vs CM	0	0
2011-03-16	3	2	HS	HS	15.47	7.66	13	19	0	1	0	0	0	0	0	0				HS vs HS	0	0
2011-03-16	4	1	HS	HS	17.63	13.04	11	12	1	0	0	0	0	0	0	0				HS vs HS	0	0
2011-03-16	5	2	CM	CM	63.07	35.77	18	6	0	1	0	0	0	0	0	0				CM vs CM	0	0
2011-03-21	2	2	HS	HS	31.78	15.67	1	15	0	0	0	0	1	0	0	1				HS vs HS	0	HS
2011-03-21	4	1	HS	HS	19.95	19.54	4	6	0	0	0	1	1	0	0	0				HS vs HS	0	0
2011-03-21	5	1	HS	HS	16.73	16.37	10	5	1	0	0	0	0	0	0	0				HS vs HS	0	0
2011-03-21	6	1	HS	HS	18.17	17.63	16	11	1	0	0	0	0	0	0	0				HS vs HS	0	0
2011-03-28	1	2	HS	HS	31.78	16.37	1	5	0	0	0	0	1	0	0	1				HS vs HS	0	HS
2011-03-28	2	1	CM	HS	34.2	31.53	5	2	0	0	0	1	1	0	0	0				CM vs HS	0	0
2011-03-28	3	2	HS	HS	28.8	13.09	3	12	0	0	1	0	0	1	0	0				HS vs HS	0	0
2011-03-28	4	1.5	HS	HS	19.95	15.23	4	14	1	0	0	0	0	0	0	0				HS vs HS	0	0
2011-03-28	5	1.5	HS	HS	18.31	16.73	7	10	1	0	0	0	0	0	0	0				HS vs HS	0	0
2011-04-01	1	2	HS	HS	24.7	15.47	21	13	0	0	1	0	0	0	0	1	WL2			HS vs HS	HS injury (WL) on larger crab	HS2		HS dead, HS injured
2011-04-01	2	2	HS	HS	32.15	16.73	18	10	0	0	1	0	0	1	0	0				HS vs HS	0	0
2011-04-01	3	2	HS	HS	29.45	15.23	19	14	0	0	0	1	1	0	0	0				HS vs HS	0	0
2011-04-01	4	2	HS	HS	24.42	13.01	17	12	0	0	1	0	0	1	0	0				HS vs HS	0	0
2011-04-01	5	1	HS	HS	20.62	17.64	20	8	0	0	1	0	0	1	0	0				HS vs HS	0	0
2011-04-08	1	3	HS	HS	31.78	13.01	1	12	0	0	0	1	0	0	0	1				HS vs HS	0	HS
2011-04-08	2	3	HS	HS	31.53	12.71	2	13	0	0	1	0	0	0	0	1				HS vs HS	0	HS
2011-04-08	3	3	HS	HS	28.8	9.89	3	22	0	1	0	0	0	0	0	0				HS vs HS	0	0
2011-04-08	4	2	HS	HS	32.15	14.01	18	15	0	1	0	0	0	0	0	0				HS vs HS	0	0
2011-04-14	1	3	HS	HS	31.78	12.77	1	24	0	0	0	0	1	0	0	1				HS vs HS	0	HS
2011-04-14	2	3	HS	HS	31.53	13.41	2	25	0	0	1	0	0	0	0	1				HS vs HS	0	HS
2011-04-14	3	2	HS	HS	28.8	14.01	3	15	0	1	0	0	0	0	0	0				HS vs HS	0	0
2011-04-14	4	3	HS	HS	32.15	11.33	18	23	0	1	0	0	0	0	0	0				HS vs HS	0	0
2011-04-14	5	3	HS	HS	29.45	9.89	19	22	0	1	0	0	0	0	0	0				HS vs HS	0	0
2011-04-20	1	1	CM	HS	34.2	31.78	5	1	0	1	0	0	0	0	0	0				CM vs HS	0	0
2011-04-20	2	3	HS	HS	31.53	11.33	2	23	0	0	0	0	1	0	0	1				HS vs HS	0	HS
2011-04-20	3	3	HS	HS	28.8	9.89	3	22	0	0	0	0	1	0	0	1				HS vs HS	0	HS
2011-05-13	1	0.5	CM	HS	23.29	31.78	8	1	0	0	0	0	0	1	1	0				CM vs HS	0	CM
2011-05-13	2	0.5	CM	HS	22.86	31.53	6	2	0	0	0	1	0	0	1	0				CM vs HS	0	CM
2011-05-13	3	0.5	CM	HS	28.3	32.15	10	18	0	0	0	1	1	0	0	0	WR3			CM vs HS	CM injury (WL) on smaller crab	0
2011-05-13	4	0.5	CM	HS	24.67	29.45	9	19	0	1	0	0	0	0	0	0	RC			CM vs HS	CM injury (CL) on smaller crab	0
2011-05-13	5	0.75	CM	HS	27.57	28.8	14	3	0	0	0	1	1	0	0	0	WR1			CM vs HS	CM injury (WL) on smaller crab	0
2011-05-18	1	2	CM	HS	24.67	31.78	9	1	0	0	0	0	0	1	1	0				CM vs HS	0	CM
2011-05-18	2	1.5	CM	HS	27.57	32.15	14	18	0	1	0	0	0	0	0	0				CM vs HS	0	0
2011-05-23	1	2	CM	HS	14.81	30.04	30	29	0	0	0	1	0	0	1	0				CM vs HS	0	CM
2011-05-23	2	2	CM	HS	15.36	32.36	31	28	0	0	0	1	0	0	1	0				CM vs HS	0	CM
2011-05-23	3	3	CM	HS	11.64	29.15	32	19	0	1	0	0	0	0	0	0				CM vs HS	0	0
2011-05-23	4	3	CM	HS	12.02	32.16	33	18	0	0	0	0	0	1	1	0				CM vs HS	0	CM
2011-05-23	5	3	CM	HS	8.36	24.7	34	21	0	0	0	1	0	0	1	0				CM vs HS	0	CM
2011-05-23	6	3	CM	HS	10.95	31.78	35	1	0	1	0	0	0	0	0	0				CM vs HS	0	0
2011-05-23	7	3	CM	HS	10.77	31.53	36	2	0	0	0	1	0	0	1	0				CM vs HS	0	CM
2011-05-23	8	3	CM	HS	10.13	28.8	37	3	0	0	0	0	0	1	1	0				CM vs HS	0	CM
2011-02-24	1	3	CM	HS	11.64	31.53	32	2	0	0	0	0	0	1	1	0				CM vs HS	0	CM
2011-02-24	2	3	CM	HS	10.95	28.8	35	3	0	0	0	1	0	0	1	0				CM vs HS	0	CM
2011-02-24	3	2	CM	HS	16.67	31.78	38	1	0	0	0	0	0	1	1	0				CM vs HS	0	CM
2011-02-24	4	3	CM	HS	11.85	29.45	39	19	0	0	0	1	1	0	0	0				CM vs HS	0	0
2011-02-24	5	2	CM	HS	13.71	32.15	40	18	0	0	0	0	0	1	1	0				CM vs HS	0	CM
2011-02-24	6	1.5	CM	HS	13.94	24.7	41	21	0	0	0	0	0	1	1	0				CM vs HS	0	CM
2011-02-24	7	2	CM	HS	14.22	32.36	42	28	0	0	0	0	0	1	1	0				CM vs HS	0	CM
2011-02-24	8	2	CM	HS	14.7	30.04	43	29	0	0	0	1	0	0	1	0				CM vs HS	0	CM
2011-05-25	1	2	CM	CM	47.11	21.85	2	44	0	1	0	0	0	0	0	0				CM vs CM	0	0
2011-05-25	2	2	CM	CM	54.58	26.52	1	45	0	0	0	0	1	0	0	1				CM vs CM	0	CM
2011-05-25	3	2	CM	CM	48.56	22.8	3	46	0	0	0	0	1	0	0	1				CM vs CM	0	CM
2011-05-25	4	3	CM	CM	60.21	20.04	12	47	0	0	0	0	1	0	0	1				CM vs CM	0	CM
2011-05-25	5	3	CM	CM	46.84	18.03	13	48	0	0	0	0	1	0	0	1				CM vs CM	0	CM
2011-05-25	6	2	CM	CM	38.54	17.57	4	49	0	0	0	0	1	0	0	1				CM vs CM	0	CM
